# Supplementary material for: Early progression to active tuberculosis is a highly heritable trait driven by 3q23 in Peruvians
Source: Nat Commun. 2019 Aug 21;10:3765. doi: 10.1038/s41467-019-11664-1 (PMC6704092; doi:10.1038/s41467-019-11664-1)
Supplement: Supplementary file 2 — Dataset 1 [file 41467_2019_11664_MOESM2_ESM.xlsx]

## Sheet: ST6_3q23_associations
Supplementary Table 6. Summary statistics of the 11 variants identified in the TB progression GWAS and their association results in the previously published TB GWAS dataset. Variants in red were also genotyped using Taqman assays. Effect size, standard error and p-value are reported from linear mixed models with the genetic relatedness matrix (GRM) as random effects to correct for cryptic related…
									LMM including gender and sex as covariates			LMM including age, sex and Native American proportion as covariates
Chromosome	rsID	position(hg19)	EA	Non-EA	EAF	imputation info r2	effect size	standard error	P-value	FINEMAP_posterior	taqman_concordance	Effect size	standard error	P-value
3	rs73239724	141383625	G	C	0.03	0.98184	0.148841	0.0312063	1.8915e-06	0.0193	0.998736	0.149162	0.0314062	2.08037e-06
3	rs73226608	141388147	A	G	0.03	0.98548	0.154036	0.03118	8.01601e-07	0.0409	0.990607	0.154427	0.0313785	8.78378e-07
3	rs58538713	141389447	A	G	0.032	0.93747	0.161536	0.030851	1.70015e-07	0.1615	N/A	0.162263	0.0310437	1.77736e-07
3	rs11710569	141390125	G	T	0.03	0.98454	0.154436	0.0311959	7.60419e-07	0.0428	N/A	0.154852	0.0313947	8.30475e-07
3	rs11714221	141390219	G	A	0.031	0.97781	0.148352	0.0309186	1.63736e-06	0.0215	N/A	0.149069	0.0311101	1.68466e-06
3	rs189348793	141391318	C	T	0.03	0.98411	0.154755	0.0312013	7.24765e-07	0.0446	N/A	0.155189	0.0314002	7.89721e-07
3	rs73226617	141400653	A	G	0.032	1	0.16458	0.0299183	3.92651e-08	0.5406	0.999241	0.165923	0.0300943	3.64752e-08
3	rs148722713	141401146	G	GGGAA	0.03	0.98668	0.155086	0.0311447	6.55891e-07	0.0482	N/A	0.155954	0.0313407	6.64656e-07
3	rs73226619	141403952	G	A	0.032	0.95429	0.14896	0.0309628	1.54268e-06	0.0225	0.995952	0.15069	0.031145	1.33956e-06
3	rs112304167	141404369	T	C	0.028	0.897	0.163468	0.0337906	1.34926e-06	0.025	N/A	0.166258	0.0339708	1.01126e-06
3	rs146526750	141406933	T	C	0.03	0.81537	0.168593	0.0348082	1.30156e-06	0.0271	N/A	0.169477	0.0350153	1.32004e-06
