# Supplementary material for: Early progression to active tuberculosis is a highly heritable trait driven by 3q23 in Peruvians
Source: Nat Commun. 2019 Aug 21;10:3765. doi: 10.1038/s41467-019-11664-1 (PMC6704092; doi:10.1038/s41467-019-11664-1)
Supplement: Supplementary file 3 — Dataset 2 [file 41467_2019_11664_MOESM3_ESM.xlsx]

## Sheet: ST8_meta_analysis
Supplementary Table 8. Reported ssociation between the 3q23 polymorphisms and TB in the Ghanaian, Russian and Icelandic data sets.
			Russia				Iceland				Ghana
rsID	Position (hg19)	EA	EAF	beta	standard error	P	EAF	beta	standard error	P	EAF	beta	standard error	P
rs73239724	141383625	G	0.083224	0.09294	0.049946	0.062771	0.0722	0.0554347	0.471424	0.44251	0.0084469	-0.86086	0.58812	0.14326
rs73226608	141388147	A	0.083098	0.092731	0.049831	0.062755	0.0738	0.0516432	0.471441	0.46795	0.0085817	-0.89406	0.57784	0.12181
rs58538713	141389447	A	0.083092	0.092731	0.049828	0.06274	0.0739	0.0525924	0.471345	0.46093	0.0085942	-0.89504	0.57726	0.12103
rs11710569	141390125	G	0.08309	0.092724	0.049826	0.06275	0.0739	0.0525924	0.471472	0.45882	0.0085988	-0.89651	0.57699	0.12024
rs11714221	141390219	G	0.083302	0.094011	0.049826	0.059189	0.0739	0.0525924	0.471536	0.45821	0.044016	-0.14028	0.19841	0.47954
rs189348793	141391318	C	0.083114	0.092671	0.049824	0.062886	0.0739	0.0525924	0.471787	0.45355	0.0095817	-0.88045	0.57353	0.12475
rs73226617	141400653	A	0.083015	0.091928	0.049831	0.065069	0.0738	0.0554347	0.471796	0.43686	0.0091674	-0.90448	0.54953	0.09978
rs73226619	141403952	G	0.10975	0.062296	0.047215	0.18704	0.1184	0.0411419	0.475871	0.46921	0.010471	-0.64956	0.55864	0.24493
rs112304167	141404369	T	0.10696	0.058953	0.048467	0.22385	0.1045	0.0324672	0.475871	0.59652	0.011393	-0.48165	0.53389	0.36697
rs146526750	141406933	T	0.081878	0.056174	0.062544	0.36911	0.1306	0.0449734	0.478545	0.40334	0.022016	-0.17013	0.29479	0.56386
rs148722713	141401146	G	-	-	-	-	0.0738	0.0516432	0.471759	0.46325	-	-	-	-
