# Supplementary material for: Early progression to active tuberculosis is a highly heritable trait driven by 3q23 in Peruvians
Source: Nat Commun. 2019 Aug 21;10:3765. doi: 10.1038/s41467-019-11664-1 (PMC6704092; doi:10.1038/s41467-019-11664-1)
Supplement: Supplementary file 4 — Dataset 3 [file 41467_2019_11664_MOESM4_ESM.xlsx]

## Sheet: ST10_in_silico_public_resources
Supplementary Table 10. In silico epigenomics and sequence annotations from public database.
Source	cell_type	histone_mark
Hematopoietic-Finucane2015NatGenet	CD15	H3K4me1
Hematopoietic-Finucane2015NatGenet	CD19	H3K4me1
Hematopoietic-Finucane2015NatGenet	CD34	H3K4me1
Hematopoietic-Finucane2015NatGenet	CD3	H3K4me1
Hematopoietic-Finucane2015NatGenet	Treg	H3K4me1
Hematopoietic-Finucane2015NatGenet	CD4_Naive	H3K4me1
Hematopoietic-Finucane2015NatGenet	CD4_Memory	H3K4me1
Hematopoietic-Finucane2015NatGenet	Th17_stim	H3K4me1
Hematopoietic-Finucane2015NatGenet	Th_stim	H3K4me1
Hematopoietic-Finucane2015NatGenet	CD4_Memory	H3K4me1
Hematopoietic-Finucane2015NatGenet	CD4	H3K4me1
Hematopoietic-Finucane2015NatGenet	CD4_Memory	H3K4me1
Hematopoietic-Finucane2015NatGenet	CD4_Naive	H3K4me1
Hematopoietic-Finucane2015NatGenet	CD8_Memory	H3K4me1
Hematopoietic-Finucane2015NatGenet	CD8_Naive	H3K4me1
Hematopoietic-Finucane2015NatGenet	CD34	H3K4me1
Hematopoietic-Finucane2015NatGenet	Spleen	H3K4me1
Hematopoietic-Finucane2015NatGenet	Thymus	H3K4me1
Hematopoietic-Finucane2015NatGenet	Fetal_thymus	H3K4me1
Hematopoietic-Finucane2015NatGenet	CD8_Naive	H3K4me1
Hematopoietic-Finucane2015NatGenet	Peripheral_blood	H3K4me1
Hematopoietic-Finucane2015NatGenet	CD14	H3K4me1
Hematopoietic-Finucane2015NatGenet	CD19	H3K4me1
Hematopoietic-Finucane2015NatGenet	CD3	H3K4me1
Hematopoietic-Finucane2015NatGenet	CD56	H3K4me1
Hematopoietic-Finucane2015NatGenet	CD15	H3K4me3
Hematopoietic-Finucane2015NatGenet	CD19	H3K4me3
Hematopoietic-Finucane2015NatGenet	CD34	H3K4me3
Hematopoietic-Finucane2015NatGenet	CD3	H3K4me3
Hematopoietic-Finucane2015NatGenet	Treg	H3K4me3
Hematopoietic-Finucane2015NatGenet	CD4_Naive	H3K4me3
Hematopoietic-Finucane2015NatGenet	CD4_Memory	H3K4me3
Hematopoietic-Finucane2015NatGenet	Th17_stim	H3K4me3
Hematopoietic-Finucane2015NatGenet	Th_stim	H3K4me3
Hematopoietic-Finucane2015NatGenet	CD4_Memory	H3K4me3
Hematopoietic-Finucane2015NatGenet	CD4	H3K4me3
Hematopoietic-Finucane2015NatGenet	CD4_Memory	H3K4me3
Hematopoietic-Finucane2015NatGenet	CD4_Naive	H3K4me3
Hematopoietic-Finucane2015NatGenet	CD8_Memory	H3K4me3
Hematopoietic-Finucane2015NatGenet	CD8_Naive	H3K4me3
Hematopoietic-Finucane2015NatGenet	CD34	H3K4me3
Hematopoietic-Finucane2015NatGenet	Treg	H3K4me3
Hematopoietic-Finucane2015NatGenet	Spleen	H3K4me3
Hematopoietic-Finucane2015NatGenet	CD8_Naive	H3K4me3
Hematopoietic-Finucane2015NatGenet	Peripheral_blood	H3K4me3
Hematopoietic-Finucane2015NatGenet	CD14	H3K4me3
Hematopoietic-Finucane2015NatGenet	CD19	H3K4me3
Hematopoietic-Finucane2015NatGenet	CD3	H3K4me3
Hematopoietic-Finucane2015NatGenet	CD4	H3K4me3
Hematopoietic-Finucane2015NatGenet	CD56	H3K4me3
Hematopoietic-Finucane2015NatGenet	CD8	H3K4me3
Hematopoietic-Finucane2015NatGenet	Fetal_thymus	H3K4me3
Hematopoietic-Finucane2015NatGenet	CD8_Naive	H3K9ac
Hematopoietic-Finucane2015NatGenet	Peripheral_blood	H3K9ac
Hematopoietic-Finucane2015NatGenet	CD3	H3K27ac
Hematopoietic-Finucane2015NatGenet	naive	H3K27ac
Hematopoietic-Finucane2015NatGenet	Treg	H3K27ac
Hematopoietic-Finucane2015NatGenet	Tmem	H3K27ac
Hematopoietic-Finucane2015NatGenet	Th17_stim	H3K27ac
Hematopoietic-Finucane2015NatGenet	Th_stim	H3K27ac
Hematopoietic-Finucane2015NatGenet	Th0	H3K27ac
Hematopoietic-Finucane2015NatGenet	Th1	H3K27ac
Hematopoietic-Finucane2015NatGenet	Th2	H3K27ac
Hematopoietic-Finucane2015NatGenet	CD19	H3K27ac
Hematopoietic-Finucane2015NatGenet	CD20	H3K27ac
Hematopoietic-Finucane2015NatGenet	CD14	H3K27ac
Hematopoietic-Finucane2015NatGenet	CD34	H3K27ac
NCBI	Treg	H3K27ac
NCBI	Tconv	H3K27ac
NCBI	Treg	H3K27ac
NCBI	Treg	H3K27ac
NCBI	Tconv	H3K27ac
NCBI	Tconv	H3K27ac
NCBI	Treg	H3K4me1
NCBI	Treg	H3K4me1
NCBI	Tconv	H3K4me1
NCBI	Tconv	H3K4me1
NCBI	Treg	H3K27ac
NCBI	Tconv	H3K27ac
NCBI	Tconv	H3K27ac
NCBI	Treg	H3K4me1
NCBI	Treg	H3K4me1
NCBI	Tconv	H3K4me1
NCBI	Tconv	H3K4me1
NCBI	Th17_stim	H3K4me1
NCBI	Th17_stim	H3K27ac
NCBI	Th17_stim	H3K36me3
NCBI	Th17_stim	H3K27me3
NCBI	Th17_stim	H3K9me3
NCBI	Th17_stim	H3K4me1
NCBI	Th17_stim	H3K4me3
Blueprint	CD8	H3K27ac
Blueprint	CD8	H3K27me3
Blueprint	CD8	H3K36me3
Blueprint	CD8	H3K4me1
Blueprint	CD8	H3K4me3
Blueprint	CD8	H3K9me3
Blueprint	CD4	H3K27ac
Blueprint	CD4	H3K27me3
Blueprint	CD4	H3K36me3
Blueprint	CD4	H3K4me3
Blueprint	CD4	H3K9me3
Blueprint	CD8	H3K27ac
Blueprint	CD8	H3K27me3
Blueprint	CD8	H3K36me3
Blueprint	CD8	H3K4me1
Blueprint	CD8	H3K4me3
Blueprint	CD8	H3K9me3
NCBI	CD4T	DNase
HJWestra	CD4T	DNase
HJWestra	CD4T	DNase
HJWestra	CD4T	DNase
HJWestra	CD4T	DNase
HJWestra	CD4T	DNase
HJWestra	CD4T	ATAC
HJWestra	CD4T	ATAC
HJWestra	CD4T	ATAC
HJWestra	CD4T	ATAC
HJWestra	CD4T	ATAC
HJWestra	CD4T	ATAC
HJWestra	CD4T	ATAC
HJWestra	CD4T	ATAC
NCBI	Th1	H3K4me3
NCBI	Th2	H3K4me3
NCBI	Th1	K27ac
NCBI	Th2	K27ac
NCBI	Th1	pTEF
NCBI	Th2	pTEF
NCBI	Th1	PolII
NCBI	Th2	PolII
chromHMM	CD4_Memory	Promoter
chromHMM	CD4_Naive	Promoter
chromHMM	CD4_Naive	Promoter
chromHMM	CD4_Memory	Promoter
chromHMM	CD4_Peripheral	Promoter
chromHMM	Th17_stim	Promoter
chromHMM	CD4_stim	Promoter
chromHMM	Treg	Promoter
chromHMM	Monocyte	Promoter
chromHMM	TcellLeukemia	Promoter
chromHMM	Neutrophils	Promoter
chromHMM	Bcells	Promoter
chromHMM	Nkcells	Promoter
chromHMM	CD8_Naive	Promoter
chromHMM	CD8_Memory	Promoter
chromHMM	T_Perhipheral	Promoter
chromHMM	T_EffectorMemory	Promoter
chromHMM	T_cord	Promoter
Fantom5	Tcell	Enhancer
NCBI	Jurkat	FAIRE
NCBI	Jurkat	FAIRE
NCBI	Th1	Aff4
NCBI	Th1	Brd4
NCBI	Th1	Med1
NCBI	Jurkat	DNase
NCBI	Th1	DNase
NCBI	Th17	DNase
NCBI	Th2	DNase
NCBI	Th1	DNase
NCBI	Th1	DNase
NCBI	Th1	DGF
NCBI	Th2	DNase
NCBI	Th2	DNase
NCBI	Th2	DGF
NCBI	Th2	DGF
NCBI	Th1	DNase
NCBI	Th1	DNase
NCBI	Th2	DNase
NCBI	Th1	DGF
NCBI	Jurkat	DNase
NCBI	Jurkat	DNase
NCBI	Th1	DGF
NCBI	CD4	ATAC
NCBI	CD4	ATAC
NCBI	naive	CTCF
NCBI	activated	CTCF
NCBI	Treg	H3K9me3
NCBI	Treg	H3K36me3
NCBI	Treg	H3K4me3
NCBI	Treg	H3K27me3
NCBI	Treg	H3K27ac
Roadmap	Memory	H3K27ac
Roadmap	Naive	H3K27ac
Roadmap	Memory	H3K27me3
Roadmap	Naive	H3K27me3
Roadmap	Memory	H3K36me3
Roadmap	Naive	H3K36me3
Roadmap	Memory	H3K4me1
Roadmap	Naive	H3K4me1
Roadmap	Memory	H3K4me3
Roadmap	Naive	H3K4me3
Roadmap	Memory	H3K9me3
Roadmap	Naive	H3K9me3
Roadmap	Th17	H3K9me3
ChiaPet	Jurkat	HiC
HiChIP	Naive	H3K27ac
HiChIP	Th17	H3K27ac
HiChIP	Treg	H3K27ac
HiChIP	Naive	CTCF
CNS	Angular_gyrus	H3K4me1
CNS	Anterior_caudate	H3K4me1
CNS	Cingulate_gyrus	H3K4me1
CNS	Hippocampus_middle	H3K4me1
CNS	Inferior_temporal_lobe	H3K4me1
CNS	Mid_frontal_lobe	H3K4me1
CNS	Substantia_nigra	H3K4me1
CNS	Fetal_brain	H3K4me1
CNS	Angular_gyrus	H3K4me3
CNS	Anterior_caudate	H3K4me3
CNS	Cingulate_gyrus	H3K4me3
CNS	Hippocampus_middle	H3K4me3
CNS	Inferior_temporal_lobe	H3K4me3
CNS	Mid_frontal_lobe	H3K4me3
CNS	Substantia_nigra	H3K4me3
CNS	Fetal_brain	H3K4me3
CNS	Germinal_matrix	H3K4me3
CNS	Fetal_brain	H3K4me3
CNS	Angular_gyrus	H3K9ac
CNS	Anterior_caudate	H3K9ac
CNS	Cingulate_gyrus	H3K9ac
CNS	Hippocampus_middle	H3K9ac
CNS	Inferior_temporal_lobe	H3K9ac
CNS	Mid_frontal_lobe	H3K9ac
CNS	Substantia_nigra	H3K9ac
CNS	Fetal_brain	H3K9ac
CNS	Neurosphere	H3K27ac
CNS	Inferior_temporal_lobe	H3K27ac
CNS	Angular_gyrus	H3K27ac
CNS	Mid_frontal_lobe	H3K27ac
CNS	Cingulate_gyrus	H3K27ac
CNS	Substantia_nigra	H3K27ac
CNS	Anterior_caudate	H3K27ac
CNS	Hippocampus_middle	H3K27ac
NCBI	fetal_brain	H3K27ac
NCBI	fetal_brain	H3K27ac
NCBI	fetal_brain	H3K27me3
NCBI	fetal_brain	H3K27me3
NCBI	fetal_brain	H3K27me3
NCBI	fetal_brain	H3K27me3
NCBI	fetal_brain	H3K4me1
NCBI	fetal_brain	H3K4me1
NCBI	fetal_brain	H3K4me1
NCBI	fetal_brain	H3K4me1
BI	fetal_brain	H3K9me3
BI	fetal_brain	H3K27me3
UCSF	fetal_brain	H3K4me3
UCSF	fetal_brain	H3K9me3
UCSF	fetal_brain	H3K4me1
UCSF	fetal_brain	H3K9me3
UCSF	fetal_brain	H3K4me1
UCSF	fetal_brain	H3K27me3
UCSF	fetal_brain	H3K27me3
UCSF	fetal_brain	H3K36me3
UCSF	fetal_brain	H3K4me3
BI	fetal_brain	H3K4me1
UW	fetal_brain	DNase
UW	fetal_brain	DNase
UW	fetal_brain	DNase
UW	fetal_brain	DNase
UW	fetal_brain	DNase
UW	fetal_brain	DNase
UW	fetal_brain	DNase
UW	fetal_brain	DNase
UW	fetal_brain	DNase
UW	fetal_brain	DNase
UW	fetal_brain	DNase
UW	fetal_brain	DNase
Adrenal_Pancreas	Pancreatic_islets	H3K4me1
Adrenal_Pancreas	Pancreas	H3K4me1
Adrenal_Pancreas	Pancreatic_islets	H3K4me1
Adrenal_Pancreas	Fetal_adrenal	H3K4me1
Adrenal_Pancreas	Pancreatic_islets	H3K4me3
Adrenal_Pancreas	Pancreas	H3K4me3
Adrenal_Pancreas	Pancreatic_islets	H3K4me3
Adrenal_Pancreas	Fetal_adrenal	H3K4me3
Adrenal_Pancreas	Pancreatic_islets	H3K9ac
Adrenal_Pancreas	Pancreatic_islets	H3K27ac
Cardiovascular	Fetal_heart	H3K4me1
Cardiovascular	Fetal_lung	H3K4me1
Cardiovascular	Left_Ventricle	H3K4me1
Cardiovascular	Lung	H3K4me1
Cardiovascular	Right_atrium	H3K4me1
Cardiovascular	Right_ventricle	H3K4me1
Cardiovascular	Fetal_heart	H3K4me3
Cardiovascular	Fetal_lung	H3K4me3
Cardiovascular	Aorta	H3K4me3
Cardiovascular	Left_Ventricle	H3K4me3
Cardiovascular	Lung	H3K4me3
Cardiovascular	Right_atrium	H3K4me3
Cardiovascular	Right_ventricle	H3K4me3
Cardiovascular	Fetal_heart	H3K9ac
Cardiovascular	Fetal_lung	H3K9ac
Connective_Bone	Breast_fibroblast_primary	H3K4me1
Connective_Bone	Penis_foreskin_fibroblast_primary	H3K4me1
Connective_Bone	Breast_fibroblast_primary	H3K4me3
Connective_Bone	Penis_foreskin_fibroblast_primary	H3K4me3
Connective_Bone	Osteoblast	H3K27ac
Connective_Bone	Chondrogenic_dif	H3K27ac
GI	Colonic_mucosa	H3K4me1
GI	Colon_smooth_muscle	H3K4me1
GI	Duodenum_Mucosa	H3K4me1
GI	Duodenum_smooth_muscle	H3K4me1
GI	Rectal_mucosa	H3K4me1
GI	Rectal_smooth_muscle	H3K4me1
GI	Stomach_mucosa	H3K4me1
GI	Stomach_smooth_muscle	H3K4me1
GI	Esophagus	H3K4me1
GI	Gastric	H3K4me1
GI	Sigmoid_colon	H3K4me1
GI	Small_intestine	H3K4me1
GI	Fetal_large_intestine	H3K4me1
GI	Fetal_small_intestine	H3K4me1
GI	Fetal_stomach	H3K4me1
GI	Colonic_mucosa	H3K4me3
GI	Colon_smooth_muscle	H3K4me3
GI	Duodenum_Mucosa	H3K4me3
GI	Duodenum_smooth_muscle	H3K4me3
GI	Rectal_mucosa	H3K4me3
GI	Rectal_smooth_muscle	H3K4me3
GI	Stomach_mucosa	H3K4me3
GI	Stomach_smooth_muscle	H3K4me3
GI	Esophagus	H3K4me3
GI	Gastric	H3K4me3
GI	Sigmoid_colon	H3K4me3
GI	Small_intestine	H3K4me3
GI	Fetal_large_intestine	H3K4me3
GI	Fetal_small_intestine	H3K4me3
GI	Fetal_stomach	H3K4me3
GI	Colonic_mucosa	H3K9ac
GI	Colon_smooth_muscle	H3K9ac
GI	Duodenum_Mucosa	H3K9ac
GI	Rectal_mucosa	H3K9ac
GI	Rectal_smooth_muscle	H3K9ac
GI	Stomach_mucosa	H3K9ac
GI	Stomach_smooth_muscle	H3K9ac
GI	Colon_smooth_muscle	H3K27ac
GI	Stomach_smooth_muscle	H3K27ac
GI	Rectal_smooth_muscle	H3K27ac
GI	Duodenum_smooth_muscle	H3K27ac
GI	Rectal_mucosa	H3K27ac
GI	Colonic_mucosa	H3K27ac
GI	Duodenum_mucosa	H3K27ac
Kidney	Kidney	H3K4me1
Kidney	Kidney	H3K4me3
Kidney	Kidney	H3K9ac
Kidney	Fetal_kidney	H3K9ac
Kidney	Kidney	H3K27ac
Liver	Liver_(BI)	H3K4me1
Liver	Liver_(UCSD)	H3K4me1
Liver	Liver_(BI)	H3K4me3
Liver	Liver_(UCSD)	H3K4me3
Liver	Liver_(BI)	H3K9ac
Liver	Liver	H3K27ac
Other	Adipose_nuclei	H3K4me1
Other	Ovary	H3K4me1
Other	Breast_luminal_epithelial	H3K4me1
Other	Breast_myoepithelial	H3K4me1
Other	Breast_vHMEC	H3K4me1
Other	Penis_foreskin_keratinocyte_primary	H3K4me1
Other	Penis_foreskin_melanocyte_primary	H3K4me1
Other	Placenta_amnion	H3K4me1
Other	Placenta_chorion	H3K4me1
Other	Fetal_placenta	H3K4me1
Other	Adipose_nuclei	H3K4me3
Other	Ovary	H3K4me3
Other	Breast_myoepithelial	H3K4me3
Other	Breast_vHMEC	H3K4me3
Other	Penis_foreskin_keratinocyte_primary	H3K4me3
Other	Penis_foreskin_melanocyte_primary	H3K4me3
Other	Placenta_amnion	H3K4me3
Other	Placenta_chorion	H3K4me3
Other	Fetal_placenta	H3K4me3
Other	Adipose_nuclei	H3K9ac
Other	Breast_myoepithelial	H3K9ac
Other	Penis_foreskin_keratinocyte_primary	H3K9ac
Other	Adipose_nuclei	H3K27ac
SkeletalMuscle	Skeletal_muscle	H3K4me1
SkeletalMuscle	Psoas_muscle	H3K4me1
SkeletalMuscle	Fetal_leg_muscle	H3K4me1
SkeletalMuscle	Fetal_trunk_muscle	H3K4me1
SkeletalMuscle	Skeletal_muscle	H3K4me3
SkeletalMuscle	Psoas_muscle	H3K4me3
SkeletalMuscle	Fetal_leg_muscle	H3K4me3
SkeletalMuscle	Fetal_trunk_muscle	H3K4me3
SkeletalMuscle	Skeletal_muscle	H3K9ac
SkeletalMuscle	Skeletal_muscle	H3K27ac
SeqAnnot	None	exons
SeqAnnot	None	CpG
SeqAnnot	None	CpG_unmasked
SeqAnnot	None	gc5base
SeqAnnot	None	promoters
SeqAnnot	None	exons
SeqAnnot	None	intergenic
SeqAnnot	None	introns
SeqAnnot	None	3'UTR
SeqAnnot	None	5'UTR
SeqAnnot	None	TTS
SeqAnnot	None	conservation
Intercept	NA	NA
