# Supplementary material for: Early progression to active tuberculosis is a highly heritable trait driven by 3q23 in Peruvians
Source: Nat Commun. 2019 Aug 21;10:3765. doi: 10.1038/s41467-019-11664-1 (PMC6704092; doi:10.1038/s41467-019-11664-1)
Supplement: Supplementary file 8 — Source Data [file 41467_2019_11664_MOESM8_ESM.zip]

Archive with 9 entries (8 files):
- Source_Data_SF4_reap_kinship.txt.gz
- __MACOSX/
- __MACOSX/._Source_Data_SF4_reap_kinship.txt.gz
- Source_Data_SF4_plink_kinship.txt.gz
- __MACOSX/._Source_Data_SF4_plink_kinship.txt.gz
- Source_Data_SF19_assoc_with_ancestry.txt.gz
- __MACOSX/._Source_Data_SF19_assoc_with_ancestry.txt.gz
- Source_Data_Combined.xlsx
- __MACOSX/._Source_Data_Combined.xlsx
