# Supplementary material for: Early progression to active tuberculosis is a highly heritable trait driven by 3q23 in Peruvians
Source: Nat Commun. 2019 Aug 21;10:3765. doi: 10.1038/s41467-019-11664-1 (PMC6704092; doi:10.1038/s41467-019-11664-1)
Supplement: Supplementary file 8 — Source Data [file 41467_2019_11664_MOESM8_ESM.zip › Source_Data_Combined.xlsx]

## Sheet: Fig3a_3q23_assoc
Fig3(a)
chr	rs	ps	n_miss	allele1	allele0	af	beta	se	Pvalue
3	AX-14132223	140221602	0	G	A	0.131	-0.020282	0.0160781	0.206705
3	rs349505:140222610:C:A	140222610	0	A	C	0.665	-0.000355575	0.011854	0.975266
3	rs66565597:140222833:C:T	140222833	0	T	C	0.471	0.0132416	0.0112779	0.240742
3	rs73231241:140222924:T:G	140222924	0	G	T	0.032	0.00980401	0.0314683	0.753491
3	rs73867191:140223085:T:A	140223085	0	A	T	0.13	-0.0172264	0.0161318	0.285168
3	rs73867192:140223086:C:T	140223086	0	T	C	0.13	-0.0172264	0.0161318	0.285168
3	rs73231242:140223731:A:G	140223731	0	G	A	0.032	0.00981968	0.0314603	0.753053
3	rs9862730:140223794:G:A	140223794	0	A	G	0.058	-0.0150806	0.0239827	0.530182
3	rs11414136:140223914:C:CTTT	140223914	0	CTTT	C	0.187	-0.0184136	0.01396	0.187016
3	rs67145238:140224145:A:T	140224145	0	T	A	0.471	0.0133411	0.0112807	0.237337
3	3:140224196:A:G	140224196	0	G	A	0.01	-0.0243596	0.0635797	0.702826
3	rs77626985:140224349:G:A	140224349	0	A	G	0.05	-0.00512753	0.0255202	0.841805
3	rs75654217:140224365:C:T	140224365	0	T	C	0.051	-0.00349157	0.0253348	0.891602
3	rs80321198:140224788:G:A	140224788	0	A	G	0.05	-0.005241	0.0255262	0.838361
3	rs7634918:140225276:C:G	140225276	0	G	C	0.058	-0.0135364	0.023936	0.572469
3	rs7615158:140225492:A:G	140225492	0	G	A	0.051	-0.0039888	0.0253519	0.876174
3	rs73231244:140225919:G:C	140225919	0	C	G	0.032	0.00216795	0.031615	0.943503
3	rs6793607:140226452:C:T	140226452	0	T	C	0.475	0.0110141	0.01125	0.327669
3	rs73867193:140226961:A:C	140226961	0	C	A	0.13	-0.0157364	0.0161751	0.330146
3	rs10671000:140227092:G:GAGTT	140227092	0	GAGTT	G	0.193	-0.0197587	0.0138659	0.154337
3	rs349502:140227418:C:T	140227418	0	T	C	0.533	0.00733304	0.0111951	0.512244
3	rs144835555:140227570:A:ACAGG	140227570	0	ACAGG	A	0.05	-0.00455478	0.0253833	0.858804
3	rs76739035:140228299:C:T	140228299	0	T	C	0.05	-0.00650814	0.025577	0.800175
3	AX-11633691	140228478	0	C	T	0.042	0.000131284	0.0277891	0.994256
3	rs35816032:140228492:TG:T	140228492	0	T	TG	0.535	0.00846534	0.0111878	0.448985
3	rs78446762:140228499:G:A	140228499	0	A	G	0.033	0.00697182	0.031123	0.820901
3	rs56050595:140228957:G:A	140228957	0	A	G	0.087	-0.00172486	0.0199249	0.933639
3	rs349503:140229274:G:A	140229274	0	A	G	0.447	0.0108686	0.0115101	0.345416
3	rs3887354:140229282:A:C	140229282	0	C	A	0.091	-0.00210343	0.0195843	0.916676
3	rs187031:140229341:G:T	140229341	0	T	G	0.526	0.0077559	0.0112075	0.488611
3	rs4396871:140229401:T:A	140229401	0	A	T	0.086	-0.000260571	0.0200227	0.991362
3	rs349504:140229445:T:C	140229445	0	C	T	0.665	0.000692606	0.0118263	0.953786
3	rs113321482:140229844:C:A	140229844	0	A	C	0.438	0.0125575	0.0115477	0.277528
3	rs9832511:140230070:A:G	140230070	0	G	A	0.497	-0.006874	0.0113127	0.543682
3	rs34793896:140230558:A:AT	140230558	0	AT	A	0.453	0.0149999	0.0116722	0.198624
3	rs140093179:140230577:T:G	140230577	0	G	T	0.033	0.00811708	0.0313296	0.793567
3	rs112921160:140230679:T:A	140230679	0	A	T	0.059	0.025388	0.0237677	0.286189
3	rs144447514:140231062:A:G	140231062	0	G	A	0.033	0.00805678	0.0313302	0.795057
3	rs114126919:140231198:C:T	140231198	0	T	C	0.032	0.00759116	0.0314369	0.807239
3	rs150984921:140231491:GA:G	140231491	0	G	GA	0.05	-0.0070958	0.0255931	0.782597
3	rs72632313:140232265:T:C	140232265	0	C	T	0.439	0.0132426	0.0115433	0.251923
3	rs12639333:140232609:G:T	140232609	0	T	G	0.033	0.00722042	0.0311122	0.814285
3	rs34029686:140232989:A:AT	140232989	0	AT	A	0.537	0.00898101	0.0111785	0.421426
3	rs544827:140233321:T:C	140233321	0	C	T	0.439	0.0133082	0.0115415	0.249506
3	rs7433000:140234396:C:T	140234396	0	T	C	0.438	0.0132655	0.0115354	0.25078
3	rs79866585:140234836:A:ATTG	140234836	0	ATTG	A	0.537	0.00918769	0.0111768	0.410763
3	rs111255841:140235392:A:AT	140235392	0	AT	A	0.368	0.00964958	0.0135745	0.476673
3	rs55726200:140235404:C:T	140235404	0	T	C	0.138	0.0113337	0.0193087	0.557865
3	rs56162844:140235479:A:G	140235479	0	G	A	0.033	0.0111259	0.0311592	0.719116
3	rs148361986:140235945:CT:C	140235945	0	C	CT	0.033	0.0111718	0.0311593	0.718015
3	rs73231248:140236038:T:C	140236038	0	C	T	0.036	0.00986926	0.0297807	0.738994
3	rs59359471:140236291:T:C	140236291	0	C	T	0.036	0.00990734	0.0297815	0.738039
3	rs2081801:140236410:T:C	140236410	0	C	T	0.486	0.0113243	0.0111626	0.310254
3	rs56312033:140236449:A:C	140236449	0	C	A	0.036	0.0101654	0.029782	0.731529
3	rs58159053:140236513:C:T	140236513	0	T	C	0.439	0.0133517	0.0115312	0.247531
3	rs11927817:140236528:C:T	140236528	0	T	C	0.01	-0.0363096	0.0654059	0.580094
3	AX-14132253	140236598	0	T	G	0.034	-0.00187398	0.0305344	0.952931
3	rs349563:140236605:C:T	140236605	0	T	C	0.536	0.00860504	0.0111808	0.441198
3	rs11928818:140236969:G:A	140236969	0	A	G	0.01	-0.03638	0.0654161	0.579416
3	rs173257:140237704:A:C	140237704	0	C	A	0.082	-0.000962386	0.0203518	0.964445
3	rs349562:140237844:C:T	140237844	0	T	C	0.05	-0.00870192	0.0256271	0.735166
3	rs28855402:140238138:C:T	140238138	0	T	C	0.033	0.0110522	0.0311734	0.721025
3	rs143043369:140238368:G:A	140238368	0	A	G	0.117	-0.0226513	0.0170093	0.182311
3	rs28871690:140238446:T:C	140238446	0	C	T	0.031	-0.0048714	0.0317921	0.878053
3	rs189470:140238619:G:C	140238619	0	C	G	0.086	-0.00031629	0.0200333	0.989122
3	rs28896542:140238671:T:C	140238671	0	C	T	0.036	0.0110274	0.0298389	0.710405
3	rs12632522:140238918:T:A	140238918	0	A	T	0.034	0.0145635	0.0308013	0.634635
3	rs61559704:140238983:C:G	140238983	0	G	C	0.055	-0.0180322	0.0246329	0.466184
3	rs12629920:140239441:C:T	140239441	0	T	C	0.04	-0.022983	0.0285875	0.423446
3	3:140239852:C:T	140239852	0	T	C	0.013	0.0295631	0.102406	0.777649
3	rs200253090:140239890:AT:A	140239890	0	A	AT	0.326	6.3832e-05	0.0132352	0.996304
3	3:140239970:C:CTACTTCTATCAGTCCAGACTTCTATCAG	140239970	0	CTACTTCTATCAGTCCAGACTTCTATCAG	C	0.529	0.0107353	0.0111889	0.336736
3	rs59797378:140240007:G:T	140240007	0	T	G	0.011	-0.0919869	0.0586763	0.117906
3	rs116916893:140240124:G:A	140240124	0	A	G	0.058	-0.0154878	0.025286	0.540019
3	rs349572:140240861:C:T	140240861	0	T	C	0.492	0.0122255	0.0113505	0.281937
3	rs349571:140241350:C:T	140241350	0	T	C	0.499	0.00968265	0.0113174	0.392408
3	rs180971:140241720:C:T	140241720	0	T	C	0.489	0.0124361	0.0113705	0.274486
3	rs72395358:140241729:CTAT:C	140241729	0	C	CTAT	0.489	0.0120592	0.0113665	0.289173
3	rs189469:140241753:G:A	140241753	0	A	G	0.489	0.012375	0.0113716	0.276903
3	rs349570:140241941:A:G	140241941	0	G	A	0.499	0.0104551	0.0113136	0.355651
3	rs349569:140242181:A:G	140242181	0	G	A	0.051	-0.00750319	0.0252148	0.767497
3	rs349568:140242618:T:C	140242618	0	C	T	0.501	0.0104272	0.0113159	0.35693
3	rs349567:140242814:A:C	140242814	0	C	A	0.501	0.00993618	0.011321	0.380268
3	rs349566:140242887:C:T	140242887	0	T	C	0.5	0.00910214	0.0113343	0.422134
3	rs349565:140242910:A:G	140242910	0	G	A	0.487	0.00964805	0.0115885	0.405196
3	rs72976028:140243989:A:G	140243989	0	G	A	0.01	-0.046114	0.0608468	0.449907
3	rs77175669:140244038:G:A	140244038	0	A	G	0.129	-0.0162862	0.0163329	0.317951
3	rs571815:140244210:G:A	140244210	0	A	G	0.49	0.0113669	0.0113734	0.317935
3	3:140244799:C:T	140244799	0	T	C	0.013	0.0303425	0.102401	0.771806
3	rs57256375:140244838:T:G	140244838	0	G	T	0.01	-0.0456037	0.060826	0.454787
3	rs6773345:140244867:G:A	140244867	0	A	G	0.049	-0.0104395	0.0255989	0.684383
3	rs72976039:140245191:T:C	140245191	0	C	T	0.01	-0.0446025	0.0608085	0.464653
3	3:140245485:C:A	140245485	0	A	C	0.08	0.0223551	0.0262719	0.394159
3	rs141445910:140245485:C:CA	140245485	0	CA	C	0.015	-0.0368155	0.0549296	0.50604
3	rs80170580:140245488:A:C	140245488	0	C	A	0.102	0.00395586	0.0251712	0.875896
3	rs567167:140246058:A:G	140246058	0	G	A	0.49	0.0117367	0.0113655	0.302091
3	rs479568:140246245:G:A	140246245	0	A	G	0.489	0.0116903	0.0113673	0.304198
3	rs182139317:140246499:G:A	140246499	0	A	G	0.029	-0.0394421	0.0356832	0.267622
3	rs180970:140246676:G:A	140246676	0	A	G	0.498	0.00913878	0.0113242	0.419942
3	rs168387:140247073:C:T	140247073	0	T	C	0.499	0.00952332	0.0113215	0.40053
3	rs349533:140247102:G:C	140247102	0	C	G	0.659	0.00223195	0.0118471	0.850955
3	AX-11517790	140247177	0	T	C	0.437	0.0136308	0.011489	0.236263
3	rs4683506:140247880:C:T	140247880	0	T	C	0.438	0.0144895	0.0115048	0.208552
3	rs349534:140247885:G:T	140247885	0	T	G	0.659	0.00241032	0.0118469	0.839169
3	rs17415202:140250247:A:G	140250247	0	G	A	0.029	0.0172096	0.0332556	0.602352
3	rs349535:140250708:G:C	140250708	0	C	G	0.502	0.00902514	0.0113259	0.425752
3	rs349536:140251487:T:C	140251487	0	C	T	0.533	0.0101361	0.0112193	0.365867
3	rs10513119:140251501:A:G	140251501	0	G	A	0.131	-0.0153148	0.0163045	0.346846
3	rs349537:140251938:T:C	140251938	0	C	T	0.488	0.00997274	0.0114173	0.381944
3	rs349538:140252017:G:A	140252017	0	A	G	0.484	0.00951415	0.0114404	0.404853
3	rs349539:140252280:A:G	140252280	0	G	A	0.493	0.0110091	0.0113653	0.333241
3	rs369523170:140252396:CA:C	140252396	0	C	CA	0.487	0.00875782	0.0114364	0.443287
3	rs146238147:140252492:G:A	140252492	0	A	G	0.051	-0.011984	0.0252127	0.635882
3	rs16850427:140252962:C:T	140252962	0	T	C	0.425	0.0146599	0.011666	0.209079
3	3:140253744:C:T	140253744	0	T	C	0.012	0.0350695	0.105613	0.739529
3	rs349541:140253779:G:C	140253779	0	C	G	0.487	0.0102856	0.0114269	0.367732
3	rs349542:140254626:T:C	140254626	0	C	T	0.661	0.00247644	0.0119085	0.835469
3	rs72632314:140254988:C:T	140254988	0	T	C	0.424	0.0161715	0.0117154	0.16756
3	rs77833931:140255417:A:T	140255417	0	T	A	0.131	-0.0134961	0.0164403	0.410899
3	rs349543:140255693:A:G	140255693	0	G	A	0.523	0.00737686	0.0116734	0.528763
3	rs16850442:140256035:A:C	140256035	0	C	A	0.054	-0.0200529	0.0246937	0.417324
3	rs12638211:140257037:T:C	140257037	0	C	T	0.063	-0.0123302	0.0234017	0.599647
3	rs1845472:140257438:C:T	140257438	0	T	C	0.083	-0.00616542	0.0204171	0.766113
3	rs77028142:140257455:C:T	140257455	0	T	C	0.033	-0.0307601	0.0314511	0.327499
3	rs1845471:140257456:G:A	140257456	0	A	G	0.083	-0.0072103	0.0204067	0.727053
3	rs349547:140257872:T:G	140257872	0	G	T	0.38	0.0208051	0.0120207	0.0837757
3	rs349548:140258058:A:G	140258058	0	G	A	0.048	-0.0196438	0.0259067	0.449495
3	rs349549:140258520:T:C	140258520	0	C	T	0.257	-0.0198931	0.012985	0.125643
3	rs67781897:140258677:C:T	140258677	0	T	C	0.135	-0.0173279	0.0164039	0.290076
3	rs78161917:140258746:C:T	140258746	0	T	C	0.05	-0.022389	0.0253381	0.378181
3	rs75258026:140259083:C:A	140259083	0	A	C	0.035	-0.0342585	0.0306132	0.262794
3	rs349551:140259437:C:T	140259437	0	T	C	0.048	-0.0194374	0.0258835	0.453886
3	AX-41125001	140260045	0	T	C	0.051	-0.0246842	0.0251266	0.327148
3	rs349553:140260192:A:C	140260192	0	A	C	0.028	0.0700147	0.0408309	0.0859128
3	AFFX-KIT-000432	140260276	0	T	C	0.084	-0.00690274	0.0203238	0.73705
3	rs349555:140260396:A:G	140260396	0	G	A	0.048	-0.0180308	0.0258614	0.486784
3	rs349556:140260439:C:T	140260439	0	T	C	0.048	-0.0173766	0.0258427	0.502516
3	rs349557:140261141:G:A	140261141	0	A	G	0.048	-0.0183386	0.0262053	0.485173
3	rs349558:140261687:A:T	140261687	0	T	A	0.078	-0.00419004	0.0218329	0.851967
3	AX-41125009	140262088	0	G	T	0.035	-0.00644459	0.0299133	0.829637
3	rs77598247:140262343:C:T	140262343	0	T	C	0.012	0.117469	0.0782228	0.132792
3	AX-34081583	140262885	0	C	G	0.031	-0.0314066	0.031559	0.318607
3	AX-41125011	140262974	0	T	C	0.045	-0.0157459	0.0270374	0.559138
3	rs10513122:140263222:A:C	140263222	0	C	A	0.011	0.0221728	0.0538062	0.679424
3	rs349559:140263569:A:G	140263569	0	G	A	0.086	0.0103369	0.021494	0.628855
3	rs349560:140263586:A:G	140263586	0	G	A	0.196	-0.0195271	0.0148922	0.189574
3	rs76259811:140264578:G:C	140264578	0	C	G	0.068	-0.0357931	0.0219617	0.102841
3	rs139891834:140264994:G:A	140264994	0	A	G	0.057	-0.0433883	0.0243932	0.0748998
3	rs61087365:140265074:C:T	140265074	0	T	C	0.035	0.0102916	0.0322774	0.747324
3	rs55856137:140265187:G:A	140265187	0	A	G	0.069	-0.0351719	0.0219185	0.10831
3	rs61138256:140266132:A:AGGC	140266132	0	AGGC	A	0.034	0.0286196	0.0323346	0.374249
3	rs370448239:140266133:T:TGGG	140266133	0	TGGG	T	0.034	0.0286196	0.0323346	0.374249
3	rs16850488:140266593:T:C	140266593	0	C	T	0.104	-0.015469	0.0183923	0.401185
3	rs16850491:140266825:A:G	140266825	0	G	A	0.104	-0.0154579	0.0183901	0.401462
3	rs146359309:140268428:C:T	140268428	0	T	C	0.109	-0.0173931	0.018661	0.34919
3	rs470350:140268489:T:C	140268489	0	C	T	0.112	-0.0132827	0.0181285	0.464467
3	rs113927164:140269859:A:G	140269859	0	G	A	0.021	0.0726588	0.0394034	0.064797
3	rs111320566:140270062:G:T	140270062	0	T	G	0.08	-0.00485555	0.0215956	0.823651
3	rs76012479:140270521:G:C	140270521	0	C	G	0.066	-0.0341098	0.0219866	0.120586
3	rs77685262:140270564:A:G	140270564	0	G	A	0.066	-0.0347117	0.022017	0.114617
3	rs5852986:140271243:T:TA	140271243	0	TA	T	0.295	-0.0210012	0.0164321	0.202002
3	rs79184655:140271983:G:A	140271983	0	A	G	0.066	-0.034014	0.021958	0.121148
3	rs349512:140272063:G:T	140272063	0	T	G	0.034	-0.0215729	0.0317268	0.49692
3	rs9682918:140272445:A:G	140272445	0	G	A	0.012	0.0252568	0.0502806	0.615918
3	rs6778832:140272635:T:G	140272635	0	G	T	0.098	-0.0164996	0.0187848	0.380289
3	rs10601613:140272842:CAG:C	140272842	0	C	CAG	0.031	0.0285219	0.0336761	0.39515
3	AX-151263330	140272843	0	-	AG	0.03	0.0400776	0.0335313	0.230912
3	rs75246614:140272983:G:A	140272983	0	A	G	0.066	-0.0343514	0.0219336	0.117072
3	rs79530956:140273851:A:G	140273851	0	G	A	0.021	-0.0288532	0.0380772	0.446801
3	rs28474822:140274068:A:T	140274068	0	T	A	0.032	0.0293228	0.0331885	0.375025
3	rs17350052:140274442:T:C	140274442	0	C	T	0.146	-0.0147593	0.0161292	0.359783
3	rs28478849:140274495:A:G	140274495	0	G	A	0.026	0.0547657	0.035862	0.125952
3	AX-14132329	140274687	0	T	C	0.115	0.0300042	0.017049	0.0784167
3	rs6773067:140274759:G:A	140274759	0	A	G	0.019	0.0156241	0.0406054	0.700708
3	AX-11564169	140274909	0	G	C	0.125	-0.00986226	0.0171271	0.565429
3	rs868534:140275652:A:T	140275652	0	T	A	0.095	-0.0292682	0.0188756	0.120747
3	rs907489:140276484:A:G	140276484	0	G	A	0.115	-0.0120481	0.0179178	0.501819
3	AX-34081643	140276490	0	A	G	0.068	-0.0338745	0.0215053	0.115097
3	AX-166730068	140277680	0	T	C	0.018	0.0386161	0.0395007	0.329235
3	AX-14132335	140277734	0	T	C	0.071	-0.0370256	0.0211582	0.0799351
3	rs7629162:140277903:G:A	140277903	0	A	G	0.085	-0.0341416	0.0201088	0.0892943
3	rs140574228:140278094:G:A	140278094	0	A	G	0.108	-0.0059398	0.0187379	0.748201
3	rs6807991:140278402:A:G	140278402	0	G	A	0.515	-0.0128576	0.0124705	0.302364
3	rs114829982:140278417:G:A	140278417	0	A	G	0.031	-0.0340226	0.0393485	0.386467
3	rs79961187:140278441:A:G	140278441	0	G	A	0.054	-0.0135868	0.0268481	0.61289
3	AX-14132340	140278895	0	G	A	0.286	-0.029626	0.0125444	0.0182072
3	rs9839670:140278952:G:A	140278952	0	A	G	0.282	-0.0311997	0.0127244	0.0142269
3	rs9839410:140279002:C:G	140279002	0	G	C	0.326	-0.0346946	0.0124892	0.00552142
3	rs4683508:140279198:C:T	140279198	0	T	C	0.329	-0.0124705	0.0121246	0.302962
3	rs113898368:140279818:A:G	140279818	0	G	A	0.013	0.0220105	0.0489797	0.65136
3	rs9883057:140280432:A:G	140280432	0	G	A	0.408	-0.0206692	0.0116132	0.0747959
3	rs9845717:140280488:C:T	140280488	0	T	C	0.346	-0.00955002	0.0119694	0.424445
3	AX-12417390	140281723	0	T	C	0.323	-0.00896246	0.0120325	0.455499
3	AX-14132351	140282084	0	G	C	0.344	-0.0108084	0.0119305	0.364396
3	rs11916215:140282316:A:C	140282316	0	C	A	0.343	-0.0102294	0.0119287	0.390657
3	rs10935386:140282341:C:T	140282341	0	T	C	0.343	-0.0102826	0.0119333	0.388368
3	rs74938120:140282718:T:G	140282718	0	G	T	0.013	0.0107632	0.0488911	0.824113
3	AX-14132357	140282861	0	T	C	0.326	-0.00968845	0.0120082	0.419078
3	rs200345034:140282880:C:T	140282880	0	T	C	0.012	0.026253	0.0867343	0.765559
3	rs7631249:140283768:G:C	140283768	0	C	G	0.294	-0.011984	0.0123677	0.331217
3	rs79838173:140284163:A:C	140284163	0	C	A	0.013	0.0126968	0.0493407	0.795125
3	rs147924867:140284256:A:AG	140284256	0	AG	A	0.046	-0.00688794	0.0263762	0.793646
3	AX-41125057	140285115	0	C	T	0.405	-0.0131148	0.0116554	0.260066
3	rs12494698:140285334:T:C	140285334	0	C	T	0.331	-0.00975197	0.0120009	0.415741
3	rs13078522:140285504:T:C	140285504	0	C	T	0.348	-0.0103474	0.0119246	0.385002
3	rs10662926:140285644:T:TTCTC	140285644	0	TTCTC	T	0.321	-0.00821297	0.0121509	0.498065
3	rs10662926:140285644:T:TTCTCTC	140285644	0	TTCTCTC	T	0.011	-0.044399	0.0656025	0.500405
3	rs75411527:140287346:T:C	140287346	0	C	T	0.015	0.01745	0.0466069	0.707367
3	rs113672796:140287402:T:TA	140287402	0	TA	T	0.015	0.0174934	0.0466081	0.706679
3	rs6799764:140287939:C:T	140287939	0	T	C	0.328	-0.00993857	0.0120257	0.407875
3	rs16846209:140288049:A:G	140288049	0	G	A	0.015	0.0175183	0.0466297	0.706416
3	rs6775380:140288130:A:C	140288130	0	C	A	0.331	-0.0102263	0.0120393	0.394894
3	rs11924925:140288624:G:A	140288624	0	A	G	0.328	-0.0097879	0.0120354	0.415394
3	rs10804676:140288628:T:C	140288628	0	C	T	0.402	-0.0136888	0.0117019	0.241701
3	rs11924952:140288721:G:A	140288721	0	A	G	0.33	-0.00966938	0.01202	0.420253
3	rs6803516:140289200:G:C	140289200	0	C	G	0.346	-0.0104692	0.011962	0.38093
3	rs10935387:140289812:G:A	140289812	0	A	G	0.328	-0.00965034	0.0120426	0.422228
3	rs16850556:140290141:G:A	140290141	0	A	G	0.015	0.0183928	0.0467988	0.693523
3	rs149902653:140290198:A:AC	140290198	0	AC	A	0.015	0.0185817	0.046821	0.690687
3	rs10755093:140290653:G:A	140290653	0	A	G	0.326	-0.00866291	0.012129	0.474136
3	rs9875409:140290973:G:A	140290973	0	A	G	0.351	-0.00638624	0.0120235	0.594512
3	rs347975:140291413:A:G	140291413	0	G	A	0.672	0.010099	0.0121865	0.406452
3	rs347974:140291778:C:G	140291778	0	G	C	0.595	0.0120896	0.0117558	0.303084
3	rs347973:140292536:G:A	140292536	0	A	G	0.67	0.0106758	0.0121764	0.379863
3	rs1494530:140293130:G:A	140293130	0	A	G	0.048	-0.000206378	0.0261878	0.993985
3	rs1494529:140293261:G:A	140293261	0	A	G	0.048	-0.000186996	0.0261898	0.994579
3	rs113552764:140293712:ATG:A	140293712	0	A	ATG	0.048	-0.000200044	0.0261905	0.994163
3	rs347971:140294336:A:G	140294336	0	G	A	0.601	0.0115763	0.0117772	0.324849
3	rs5852987:140294566:TA:T	140294566	0	T	TA	0.379	-0.011147	0.0118368	0.345535
3	rs72981918:140294674:G:A	140294674	0	A	G	0.05	3.1178e-05	0.0256402	0.999325
3	rs347970:140294985:G:A	140294985	0	A	G	0.608	0.00937608	0.011759	0.424297
3	rs347969:140296424:T:G	140296424	0	G	T	0.626	0.00836805	0.0118216	0.478185
3	rs75476344:140296782:G:A	140296782	0	A	G	0.35	0.0029132	0.0124493	0.814107
3	rs347968:140297218:C:T	140297218	0	T	C	0.607	0.00994988	0.011751	0.396004
3	rs60734626:140297238:C:T	140297238	0	T	C	0.011	0.028699	0.0534729	0.593357
3	rs78091054:140297319:A:T	140297319	0	T	A	0.048	0.00667334	0.0261242	0.798665
3	rs164108:140297595:G:T	140297595	0	T	G	0.606	0.00951077	0.0117358	0.41657
3	rs239343:140297761:T:C	140297761	0	C	T	0.609	0.00978444	0.0117395	0.40348
3	rs499801:140297771:C:T	140297771	0	T	C	0.609	0.00937027	0.0117398	0.423704
3	rs499781:140297776:A:G	140297776	0	G	A	0.61	0.00966097	0.0117657	0.410372
3	rs17350780:140298563:G:A	140298563	0	A	G	0.049	0.00233392	0.0258391	0.928179
3	rs180861807:140298671:C:T	140298671	0	T	C	0.124	0.0142773	0.0169063	0.401225
3	rs1834869:140298808:G:A	140298808	0	A	G	0.049	0.00237296	0.0258421	0.926988
3	rs347956:140299332:C:A	140299332	0	A	C	0.623	0.00761761	0.0117624	0.516366
3	rs1845473:140299396:G:A	140299396	0	A	G	0.049	0.00265941	0.0259595	0.918578
3	rs1845474:140299401:G:A	140299401	0	A	G	0.049	0.00209341	0.0258387	0.935622
3	rs1845475:140299505:A:G	140299505	0	G	A	0.049	0.00267429	0.025961	0.918133
3	rs347957:140299573:A:G	140299573	0	G	A	0.601	0.00938599	0.0116986	0.421667
3	rs1845476:140299603:T:G	140299603	0	G	T	0.05	0.000383701	0.0255973	0.988438
3	rs75061883:140300035:G:A	140300035	0	A	G	0.011	0.0242451	0.0530646	0.64969
3	rs347958:140300308:A:G	140300308	0	G	A	0.626	0.00632118	0.0117515	0.58967
3	rs164345:140300418:C:A	140300418	0	A	C	0.608	0.00745823	0.0116794	0.521842
3	rs10541037:140300444:GAT:G	140300444	0	G	GAT	0.612	0.00591464	0.0117264	0.612675
3	rs151050945:140300524:C:T	140300524	0	T	C	0.011	0.0233455	0.0526333	0.659321
3	rs201367728:140300650:TAATTA:T	140300650	0	T	TAATTA	0.011	0.0230394	0.0526275	0.663507
3	rs347960:140300897:C:T	140300897	0	T	C	0.608	0.00739693	0.0116754	0.525108
3	rs347961:140301700:G:A	140301700	0	A	G	0.598	0.00952965	0.0116585	0.412866
3	AX-41125095	140301889	0	A	C	0.01	-0.0405847	0.0596552	0.497432
3	rs57044362:140302940:C:T	140302940	0	T	C	0.014	-0.0763863	0.0541129	0.158686
3	rs7623069:140303963:A:G	140303963	0	G	A	0.013	-0.066938	0.0549853	0.224305
3	AX-14132411	140304503	0	A	G	0.596	0.00882878	0.0115822	0.444918
3	rs9812589:140305484:T:C	140305484	0	C	T	0.013	-0.0606123	0.0547295	0.269463
3	rs1427776:140305913:C:A	140305913	0	A	C	0.013	-0.0602581	0.054815	0.273024
3	rs35912389:140306175:TA:T	140306175	0	T	TA	0.565	0.00226542	0.0119557	0.849472
3	rs164346:140306700:G:T	140306700	0	T	G	0.595	0.00992002	0.0116985	0.395684
3	rs347963:140306731:G:C	140306731	0	C	G	0.627	0.005686	0.0118093	0.629141
3	3:140306942:A:G	140306942	0	G	A	0.011	-0.0253107	0.056702	0.654974
3	rs347964:140307406:A:G	140307406	0	G	A	0.626	0.00537875	0.0118116	0.647656
3	rs7613319:140307571:C:T	140307571	0	T	C	0.016	-0.0944446	0.0504267	0.0615737
3	rs347965:140307929:C:T	140307929	0	T	C	0.623	0.00625488	0.011849	0.596319
3	rs164347:140308518:A:G	140308518	0	G	A	0.615	0.00459	0.0118546	0.697044
3	rs3057911:140309037:CA:C	140309037	0	C	CA	0.601	0.00815069	0.0130977	0.532718
3	rs347966:140309351:T:C	140309351	0	C	T	0.593	0.00870645	0.0118226	0.460474
3	3:140309824:C:T	140309824	0	T	C	0.028	0.01762	0.0363762	0.627273
3	rs75511430:140310747:G:T	140310747	0	T	G	0.012	0.0318019	0.0525465	0.547044
3	rs71149083:140310782:CA:C	140310782	0	C	CA	0.13	-0.000221789	0.0229235	0.991279
3	rs11918457:140311855:C:A	140311855	0	A	C	0.186	-0.0102408	0.0152484	0.501094
3	rs347967:140311901:C:T	140311901	0	T	C	0.275	-0.0152502	0.0132364	0.24958
3	rs77908846:140313043:T:C	140313043	0	C	T	0.049	-0.00583108	0.0262384	0.824395
3	rs373789733:140313564:TAA:TA	140313564	0	TA	TAA	0.265	-0.0115684	0.0132082	0.381783
3	rs696575:140314818:G:T	140314818	0	T	G	0.078	-0.020302	0.0213798	0.343635
3	rs696576:140315213:T:C	140315213	0	C	T	0.025	-0.0243194	0.0374758	0.517998
3	3:140315376:A:G	140315376	0	G	A	0.018	-0.0340933	0.0737683	0.644373
3	rs16850633:140315715:A:G	140315715	0	G	A	0.722	0.0144643	0.0132151	0.274091
3	rs696577:140316624:T:C	140316624	0	C	T	0.275	-0.0150905	0.0131706	0.252172
3	rs724761:140316851:G:A	140316851	0	A	G	0.177	-0.0122555	0.015407	0.426137
3	rs696578:140317417:A:G	140317417	0	G	A	0.275	-0.0153338	0.0131512	0.243886
3	rs17351238:140317621:C:T	140317621	0	T	C	0.047	-0.000691169	0.0262436	0.979186
3	rs140672284:140317748:G:A	140317748	0	A	G	0.049	-0.0159824	0.0266229	0.547828
3	rs76396371:140318151:T:A	140318151	0	A	T	0.023	-0.0393154	0.0463802	0.39668
3	rs696093:140318567:G:A	140318567	0	A	G	0.026	-0.0472925	0.0373344	0.206943
3	rs76005164:140320057:A:G	140320057	0	G	A	0.343	-0.000329809	0.0123135	0.978313
3	rs35038121:140320066:C:T	140320066	0	T	C	0.047	0.000947597	0.0260411	0.970685
3	rs698657:140320535:G:A	140320535	0	A	G	0.275	-0.0140923	0.0131372	0.283685
3	rs12497837:140320751:A:C	140320751	0	C	A	0.039	-0.0578302	0.030148	0.0548457
3	rs863903:140320865:T:G	140320865	0	G	T	0.275	-0.0140146	0.0131392	0.286435
3	rs836928:140321086:G:A	140321086	0	A	G	0.023	-0.0340847	0.0396158	0.392092
3	rs115904552:140321860:T:C	140321860	0	C	T	0.013	0.0358193	0.0489295	0.466547
3	rs1706572:140322762:G:A	140322762	0	A	G	0.023	-0.0340847	0.0396158	0.392092
3	rs1466847:140324012:A:G	140324012	0	G	A	0.275	-0.0141784	0.0131389	0.280832
3	rs77352153:140324438:T:C	140324438	0	C	T	0.013	0.0358193	0.0489295	0.466547
3	rs13080458:140324587:C:T	140324587	0	T	C	0.023	-0.0350937	0.0395471	0.377334
3	rs34514921:140324631:TCA:T	140324631	0	T	TCA	0.078	-0.0188867	0.0211437	0.373283
3	rs144003159:140325021:T:G	140325021	0	G	T	0.049	-0.0159824	0.0266229	0.547828
3	rs1696216:140325196:A:C	140325196	0	C	A	0.026	-0.0378367	0.0363253	0.299051
3	rs1499875:140325868:C:G	140325868	0	G	C	0.276	-0.0137922	0.0131189	0.293412
3	rs1499874:140325874:G:A	140325874	0	A	G	0.275	-0.0142337	0.0131287	0.278573
3	rs34228578:140327376:T:C	140327376	0	C	T	0.026	-0.0377709	0.0361289	0.297272
3	rs1603069:140327430:G:A	140327430	0	A	G	0.173	-0.0100792	0.0154518	0.514135
3	rs13434128:140328187:C:A	140328187	0	A	C	0.173	-0.0100792	0.0154518	0.514135
3	rs111792496:140328262:G:A	140328262	0	A	G	0.051	-0.00743119	0.0254326	0.770496
3	3:140328425:A:G	140328425	0	G	A	0.012	-0.0303237	0.0955225	0.751427
3	rs5852989:140328683:CA:C	140328683	0	C	CA	0.191	-0.00452073	0.0148999	0.760739
3	rs4258939:140328804:T:C	140328804	0	C	T	0.082	-0.0211161	0.0205613	0.305545
3	rs1989272:140328825:G:A	140328825	0	A	G	0.029	-0.0451621	0.0343822	0.19001
3	rs16850639:140329618:G:T	140329618	0	T	G	0.015	0.0437126	0.0469609	0.354866
3	rs1499876:140330785:C:T	140330785	0	T	C	0.718	0.012381	0.0130561	0.343328
3	rs16850647:140331595:T:C	140331595	0	C	T	0.013	0.0356943	0.0489278	0.468082
3	rs696579:140333562:C:T	140333562	0	T	C	0.078	-0.0189632	0.021143	0.371334
3	rs5852990:140334079:CA:C	140334079	0	C	CA	0.18	-0.0109546	0.0151782	0.470345
3	rs4683373:140334608:A:G	140334608	0	G	A	0.18	-0.0109603	0.0151781	0.470114
3	3:140335808:CA:C	140335808	0	C	CA	0.15	-0.00611081	0.019695	0.755764
3	rs6808213:140336271:C:T	140336271	0	T	C	0.051	-0.00727651	0.025468	0.775509
3	rs199587263:140336535:TA:T	140336535	0	T	TA	0.106	0.00464961	0.020537	0.819863
3	rs117638198:140336675:T:C	140336675	0	C	T	0.013	0.0352444	0.0489288	0.473767
3	rs698658:140336997:T:C	140336997	0	C	T	0.029	-0.0556282	0.0345957	0.108574
3	3:140337065:A:G	140337065	0	G	A	0.029	0.0582684	0.0473848	0.218551
3	rs698659:140337115:C:T	140337115	0	T	C	0.081	-0.0206178	0.0205787	0.317514
3	rs148219887:140337673:A:AACC	140337673	0	AACC	A	0.279	-0.0130853	0.0130453	0.316039
3	rs702278:140337903:C:A	140337903	0	A	C	0.279	-0.0126117	0.013031	0.333389
3	rs114554581:140338020:A:T	140338020	0	T	A	0.013	0.0352444	0.0489288	0.473767
3	rs76123650:140338589:C:T	140338589	0	T	C	0.013	0.0352444	0.0489288	0.473767
3	rs696580:140338805:A:G	140338805	0	G	A	0.029	-0.0451664	0.0343805	0.189944
3	rs1389812:140339749:G:A	140339749	0	A	G	0.054	-0.0027724	0.0249579	0.912286
3	rs73231290:140340273:A:G	140340273	0	G	A	0.032	-0.0340591	0.0340934	0.319937
3	rs117231820:140340892:G:T	140340892	0	T	G	0.042	-0.0515258	0.0293771	0.0791779
3	rs113858041:140341356:G:GCA	140341356	0	GCA	G	0.105	-0.0257279	0.0190383	0.176957
3	rs144751548:140341650:T:C	140341650	0	C	T	0.013	0.0354828	0.0487895	0.469507
3	rs698660:140342073:A:G	140342073	0	G	A	0.279	-0.0131618	0.0129847	0.310969
3	rs836929:140342258:G:A	140342258	0	A	G	0.273	-0.0120705	0.0129876	0.352806
3	rs150802489:140342458:C:T	140342458	0	T	C	0.177	-0.0100162	0.0152004	0.510064
3	rs141315429:140342610:C:T	140342610	0	T	C	0.013	0.0354715	0.0487872	0.469617
3	rs1070437:140343126:G:A	140343126	0	A	G	0.279	-0.0126624	0.0129794	0.329503
3	rs76462096:140343317:G:T	140343317	0	T	G	0.177	-0.0100253	0.0152003	0.509677
3	rs142013797:140343551:G:A	140343551	0	A	G	0.029	-0.0555552	0.0339588	0.102505
3	rs201652465:140343670:C:G	140343670	0	G	C	0.111	0.0251501	0.0183241	0.170492
3	rs200175721:140343847:C:T	140343847	0	T	C	0.022	-0.0268216	0.0401131	0.5053
3	rs79971284:140344145:C:G	140344145	0	G	C	0.082	-0.0199781	0.0204324	0.329298
3	rs150579985:140344236:AAAG:A	140344236	0	A	AAAG	0.177	-0.0100233	0.0152	0.509751
3	rs138362387:140344516:G:A	140344516	0	A	G	0.178	-0.00916401	0.0151723	0.54571
3	rs1696211:140345459:G:A	140345459	0	A	G	0.027	-0.0387904	0.0354573	0.275262
3	rs35820521:140345600:C:CT	140345600	0	CT	C	0.236	-0.00475361	0.0142282	0.738485
3	rs9843100:140346712:T:C	140346712	0	C	T	0.273	-0.012107	0.0129858	0.351282
3	rs967669:140347608:G:A	140347608	0	A	G	0.273	-0.0121799	0.0129827	0.348283
3	rs967670:140347623:T:G	140347623	0	G	T	0.273	-0.0120652	0.0129843	0.352891
3	rs1690857:140347765:G:A	140347765	0	A	G	0.279	-0.0127684	0.0129738	0.325266
3	rs11714676:140347907:T:G	140347907	0	G	T	0.178	-0.00783458	0.0151675	0.60536
3	rs1690856:140348018:C:T	140348018	0	T	C	0.279	-0.0127856	0.012973	0.324582
3	rs78274111:140348114:T:A	140348114	0	A	T	0.013	0.0358801	0.048808	0.464672
3	rs1706546:140348239:T:C	140348239	0	C	T	0.273	-0.0121842	0.0129807	0.348037
3	rs1696193:140348640:A:G	140348640	0	G	A	0.03	-0.0570369	0.0338282	0.0923225
3	rs1696194:140349344:C:T	140349344	0	T	C	0.72	0.0128052	0.0129634	0.323482
3	rs77466662:140349854:A:G	140349854	0	G	A	0.013	0.0351862	0.0487414	0.472794
3	rs1494525:140350362:T:C	140350362	0	C	T	0.72	0.012349	0.0129382	0.34008
3	rs1494524:140350567:T:C	140350567	0	C	T	0.74	0.0145197	0.0130983	0.268165
3	rs1494523:140350691:C:T	140350691	0	T	C	0.74	0.0145199	0.0130969	0.26811
3	rs1690853:140350968:A:C	140350968	0	C	A	0.74	0.0145294	0.0130945	0.267707
3	rs2583808:140351123:A:G	140351123	0	G	A	0.739	0.0144076	0.0130924	0.271686
3	rs75936886:140351177:C:T	140351177	0	T	C	0.042	-0.0517206	0.029367	0.0779565
3	rs1696196:140351240:A:G	140351240	0	G	A	0.74	0.0145534	0.013093	0.266867
3	rs1696197:140351245:A:C	140351245	0	C	A	0.74	0.0145596	0.013093	0.266662
3	rs1494522:140351376:T:C	140351376	0	C	T	0.74	0.0145875	0.0130906	0.265655
3	rs1696199:140351381:A:G	140351381	0	G	A	0.74	0.0146208	0.0130904	0.264556
3	rs55895318:140351440:A:G	140351440	0	G	A	0.717	0.0123462	0.0129542	0.340857
3	rs1696200:140351826:C:T	140351826	0	T	C	0.727	0.0142577	0.0131723	0.279781
3	rs1690852:140351964:C:T	140351964	0	T	C	0.73	0.015899	0.0129782	0.220703
3	AX-121426192	140352354	0	-	CA	0.03	-0.0399098	0.0319	0.211899
3	rs10665022:140352354:T:TCA	140352354	0	T	TCA	0.025	-0.0443132	0.0371673	0.233915
3	rs1696201:140353233:C:T	140353233	0	T	C	0.738	0.0151557	0.0130322	0.245383
3	rs1494527:140354037:G:A	140354037	0	A	G	0.738	0.0153099	0.0130165	0.240044
3	rs1494528:140354182:G:A	140354182	0	A	G	0.738	0.0151551	0.0130033	0.244355
3	rs35066627:140354738:TG:T	140354738	0	T	TG	0.732	0.015572	0.0129556	0.229891
3	rs16850699:140354909:A:C	140354909	0	C	A	0.013	0.0369568	0.0482961	0.446554
3	rs1441874:140354983:C:T	140354983	0	T	C	0.719	0.0128208	0.0127886	0.316219
3	rs78510519:140355032:G:A	140355032	0	A	G	0.047	-0.000339486	0.0258855	0.989993
3	rs77855028:140355033:C:A	140355033	0	A	C	0.047	-0.000339486	0.0258855	0.989993
3	rs1441875:140355104:G:A	140355104	0	G	A	0.03	-0.0566062	0.0326456	0.0834662
3	rs1837862:140355181:C:G	140355181	0	G	C	0.722	0.0149049	0.0128392	0.24584
3	rs11391345:140355239:G:GT	140355239	0	G	GT	0.03	-0.0581936	0.032745	0.0761248
3	rs2165580:140355273:A:G	140355273	0	G	A	0.736	0.0176588	0.0129849	0.174344
3	rs1441876:140355319:A:G	140355319	0	G	A	0.736	0.0175055	0.0129783	0.177856
3	rs1690865:140355454:T:C	140355454	0	C	T	0.736	0.017205	0.0129725	0.185204
3	rs1690864:140355517:G:A	140355517	0	A	G	0.721	0.014343	0.0128147	0.263202
3	rs1690863:140355911:A:C	140355911	0	C	A	0.735	0.0167053	0.0129696	0.198197
3	rs7617160:140356547:A:G	140356547	0	G	A	0.05	-0.000281379	0.0250211	0.991502
3	rs12637380:140356603:T:A	140356603	0	A	T	0.013	0.0359739	0.0481513	0.457491
3	rs12634481:140356635:C:T	140356635	0	T	C	0.735	0.0167106	0.012969	0.198034
3	rs7617524:140356928:A:G	140356928	0	G	A	0.735	0.0167223	0.0129678	0.197681
3	rs7617602:140357012:A:G	140357012	0	G	A	0.735	0.0167197	0.0129678	0.197749
3	rs1441877:140357272:G:C	140357272	0	C	G	0.721	0.0143938	0.0128112	0.261375
3	AX-34081889	140357942	0	T	C	0.723	0.0153285	0.0128167	0.231946
3	rs36048302:140358891:TC:T	140358891	0	T	TC	0.183	-0.00907873	0.0149122	0.542569
3	rs4544587:140358956:T:A	140358956	0	T	A	0.081	-0.0226187	0.020083	0.260974
3	rs115935501:140359533:T:G	140359533	0	G	T	0.018	-0.0229756	0.0452073	0.609039
3	rs144938623:140359693:G:GT	140359693	0	GT	G	0.691	0.013382	0.0128377	0.297513
3	rs4571219:140360502:C:T	140360502	0	T	C	0.735	0.0166449	0.0129725	0.199939
3	rs1696220:140360513:C:T	140360513	0	T	C	0.735	0.0166449	0.0129725	0.199939
3	rs9813954:140360571:T:C	140360571	0	C	T	0.183	-0.0090151	0.0149151	0.545485
3	rs34331317:140361098:A:C	140361098	0	C	A	0.735	0.0164768	0.0129769	0.204657
3	rs200012369:140361753:C:T	140361753	0	T	C	0.735	0.0166148	0.0129744	0.200818
3	rs2649851:140362036:T:G	140362036	0	G	T	0.735	0.016586	0.0129747	0.201617
3	rs1696214:140362169:C:G	140362169	0	G	C	0.735	0.0166158	0.0129749	0.200816
3	rs28804483:140362601:C:G	140362601	0	G	C	0.176	-0.0108298	0.0151029	0.473463
3	rs75402861:140363161:A:T	140363161	0	T	A	0.176	-0.0108117	0.015104	0.474244
3	rs74417458:140363349:A:C	140363349	0	C	A	0.721	0.0142106	0.0128224	0.267933
3	rs80258538:140363808:T:A	140363808	0	A	T	0.013	0.0362494	0.0481494	0.454041
3	rs73233003:140364007:T:C	140364007	0	C	T	0.012	-0.0635301	0.0580991	0.275873
3	rs2583809:140364180:C:T	140364180	0	C	T	0.028	-0.0438952	0.0338623	0.19592
3	rs36058657:140364244:T:C	140364244	0	C	T	0.735	0.0165288	0.0129782	0.203306
3	rs1690884:140364375:C:G	140364375	0	G	C	0.735	0.016501	0.0129798	0.204126
3	rs111753485:140364592:A:ATC	140364592	0	A	ATC	0.081	-0.0225364	0.0200843	0.262746
3	rs1070450:140365651:G:A	140365651	0	G	A	0.082	-0.0231453	0.0200327	0.248909
3	rs79025520:140366088:C:T	140366088	0	T	C	0.013	0.0365474	0.0481477	0.450317
3	rs698661:140366189:C:A	140366189	0	A	C	0.735	0.0164147	0.0129824	0.206589
3	rs698662:140366658:G:A	140366658	0	A	G	0.72	0.0139311	0.0128321	0.277851
3	rs698663:140366671:C:T	140366671	0	T	C	0.72	0.0139325	0.0128322	0.277804
3	rs79759707:140366730:G:T	140366730	0	T	G	0.014	0.0355193	0.0481063	0.462775
3	3:140366886:G:C	140366886	0	C	G	0.013	0.0357092	0.0998858	0.724853
3	rs698664:140366948:G:A	140366948	0	A	G	0.72	0.013847	0.0128334	0.280816
3	rs6439938:140367733:C:A	140367733	0	A	C	0.733	0.0163499	0.0129816	0.208407
3	rs12634863:140369121:A:G	140369121	0	G	A	0.014	0.0384089	0.0481034	0.42711
3	rs698665:140369528:C:T	140369528	0	T	C	0.731	0.0157872	0.0129406	0.223137
3	rs72977014:140369970:G:C	140369970	0	C	G	0.047	-0.00184342	0.0256817	0.943484
3	rs1070466:140370085:G:A	140370085	0	A	G	0.73	0.015077	0.0129345	0.244461
3	3:140370479:A:T	140370479	0	T	A	0.028	0.0587279	0.0473585	0.214704
3	rs79912119:140370499:C:T	140370499	0	T	C	0.014	0.0387842	0.0480881	0.422457
3	rs1070451:140370710:G:A	140370710	0	A	G	0.73	0.0150791	0.0129327	0.244329
3	rs1070452:140370996:C:A	140370996	0	A	C	0.717	0.0121306	0.0127996	0.343583
3	rs142467387:140371230:G:A	140371230	0	A	G	0.053	-0.0069185	0.026008	0.787255
3	rs2133620:140371734:C:A	140371734	0	A	C	0.179	-0.00749376	0.0150435	0.618811
3	rs75230404:140372164:G:A	140372164	0	A	G	0.346	-0.00343585	0.012001	0.774347
3	rs1690888:140372342:T:G	140372342	0	G	T	0.73	0.0139925	0.0129056	0.279024
3	rs2119724:140372376:C:T	140372376	0	T	C	0.014	0.0372912	0.0480806	0.440572
3	rs6439939:140372495:C:T	140372495	0	T	C	0.05	-0.00754671	0.0250893	0.764388
3	rs1070453:140373289:C:T	140373289	0	T	C	0.717	0.0117244	0.0127968	0.359899
3	rs60677614:140373805:T:C	140373805	0	C	T	0.014	0.0379064	0.0480467	0.432615
3	rs200697357:140374104:C:CA	140374104	0	CA	C	0.114	0.0132294	0.0188066	0.484164
3	rs57479728:140374181:C:T	140374181	0	T	C	0.014	0.0390988	0.0480747	0.418557
3	rs34863782:140374378:CT:C	140374378	0	C	CT	0.047	-0.001827	0.0256784	0.94399
3	rs3856754:140374416:G:A	140374416	0	A	G	0.18	-0.00769563	0.0150262	0.608988
3	rs837661:140374581:G:A	140374581	0	A	G	0.73	0.0146248	0.0129233	0.258515
3	rs837662:140375145:A:G	140375145	0	A	G	0.082	-0.0248868	0.0199941	0.21416
3	rs76945580:140376157:A:G	140376157	0	G	A	0.014	0.039363	0.04807	0.415365
3	rs143527908:140376231:G:GA	140376231	0	GA	G	0.014	0.0394	0.0480699	0.414924
3	rs149293902:140376503:G:GA	140376503	0	GA	G	0.014	0.0430381	0.0479704	0.371592
3	rs1097619:140376690:A:G	140376690	0	A	G	0.095	-0.0165712	0.0187305	0.376559
3	rs1097618:140376698:G:A	140376698	0	G	A	0.082	-0.0258111	0.0201047	0.200033
3	rs1070455:140377525:C:G	140377525	0	C	G	0.082	-0.0245671	0.020033	0.220951
3	rs1070454:140377738:C:T	140377738	0	T	C	0.716	0.0109123	0.012763	0.39292
3	3:140378031:G:C	140378031	0	C	G	0.028	0.0587768	0.0473584	0.214326
3	rs6795983:140378404:T:A	140378404	0	A	T	0.188	-0.00517078	0.0147995	0.726994
3	rs114300986:140378871:G:A	140378871	0	A	G	0.014	0.0297706	0.0476607	0.534634
3	rs137899841:140379692:T:TTTC	140379692	0	TTTC	T	0.181	-0.00661778	0.0149605	0.658731
3	rs143475750:140379751:A:T	140379751	0	T	A	0.014	0.0394704	0.0480619	0.414026
3	rs114428526:140379869:C:T	140379869	0	T	C	0.051	-0.00728595	0.0250868	0.772329
3	rs140021345:140380196:G:GA	140380196	0	G	GA	0.028	-0.0503647	0.0337769	0.136748
3	rs116840189:140380495:C:A	140380495	0	A	C	0.014	0.0396693	0.0480588	0.411639
3	rs9881950:140380757:A:G	140380757	0	G	A	0.202	-0.00136581	0.0145115	0.924435
3	rs75712036:140381108:G:A	140381108	0	A	G	0.014	0.0396663	0.0480545	0.411633
3	rs35726061:140381675:A:G	140381675	0	G	A	0.715	0.0108146	0.0127508	0.396734
3	rs77156079:140382641:C:T	140382641	0	T	C	0.014	0.0398988	0.0480485	0.408831
3	rs11716099:140383011:C:T	140383011	0	T	C	0.181	-0.00637416	0.0149399	0.670159
3	rs11716190:140383095:G:C	140383095	0	C	G	0.202	-0.00117212	0.0144953	0.935005
3	rs1097696:140383322:A:G	140383322	0	G	A	0.716	0.0109301	0.0127617	0.392014
3	rs837660:140383827:G:T	140383827	0	T	G	0.715	0.0107169	0.0127431	0.400739
3	rs117154614:140383926:T:C	140383926	0	C	T	0.344	-0.0032034	0.0120323	0.789745
3	rs7652628:140384150:A:G	140384150	0	G	A	0.202	-0.00112831	0.0144907	0.937395
3	rs1097697:140384606:T:G	140384606	0	T	G	0.082	-0.0245527	0.0200262	0.221062
3	rs9647340:140384736:C:T	140384736	0	T	C	0.202	-0.00110078	0.014487	0.938897
3	rs4683515:140385160:T:C	140385160	0	C	T	0.188	-0.00487258	0.0147608	0.741575
3	rs140064570:140385634:C:A	140385634	0	A	C	0.014	0.0398631	0.0480364	0.40914
3	rs4683375:140385813:C:A	140385813	0	A	C	0.189	-0.00485138	0.0147568	0.742596
3	rs59960356:140385829:CAAGAA:C	140385829	0	C	CAAGAA	0.189	-0.00499782	0.0147605	0.735157
3	rs9647341:140386426:A:C	140386426	0	C	A	0.202	-0.00108127	0.0144785	0.939935
3	rs2218263:140386524:C:T	140386524	0	T	C	0.181	-0.00625398	0.0149177	0.6756
3	rs141397156:140387338:T:A	140387338	0	A	T	0.014	0.0399596	0.0480293	0.407939
3	rs76075038:140388147:T:G	140388147	0	G	T	0.014	0.0399942	0.0480246	0.407487
3	rs114750964:140388406:C:T	140388406	0	T	C	0.047	-0.00192713	0.025661	0.940845
3	rs80010583:140388582:A:G	140388582	0	G	A	0.014	0.0399552	0.0480244	0.407945
3	rs184582721:140388932:C:G	140388932	0	G	C	0.127	0.0123263	0.0170658	0.472498
3	rs1696213:140389069:G:C	140389069	0	C	G	0.714	0.0105499	0.0127246	0.407456
3	rs76089522:140389189:G:A	140389189	0	A	G	0.015	0.108252	0.049464	0.0285268
3	rs7646443:140389333:G:A	140389333	0	A	G	0.203	-0.000945176	0.0144607	0.947371
3	rs80031084:140389931:A:ATT	140389931	0	ATT	A	0.203	-0.000903997	0.0144568	0.949636
3	rs78987175:140390106:G:T	140390106	0	T	G	0.014	0.0399543	0.0480118	0.407839
3	rs35517577:140390410:C:T	140390410	0	T	C	0.714	0.0105077	0.0127185	0.409119
3	rs57319780:140390988:G:A	140390988	0	A	G	0.014	0.0400747	0.0480112	0.406417
3	3:140391545:T:A	140391545	0	A	T	0.028	0.0585967	0.0473592	0.215746
3	rs111964127:140391836:G:A	140391836	0	A	G	0.05	-0.00755599	0.025066	0.763904
3	rs35726751:140392293:A:AG	140392293	0	A	AG	0.082	-0.0234361	0.0199838	0.241864
3	rs73233016:140392348:C:T	140392348	0	T	C	0.714	0.010436	0.0127107	0.412045
3	rs193285420:140392722:G:A	140392722	0	A	G	0.714	0.0103979	0.0127087	0.413688
3	rs9824730:140392740:T:C	140392740	0	T	C	0.082	-0.0233968	0.0199829	0.242636
3	rs34926172:140393230:TC:T	140393230	0	T	TC	0.182	-0.00614646	0.0148716	0.679984
3	rs35301025:140393294:G:A	140393294	0	A	G	0.189	-0.00454507	0.0147056	0.757574
3	rs74282498:140393605:A:G	140393605	0	G	A	0.014	0.0401162	0.0480005	0.405832
3	rs79243587:140393778:A:G	140393778	0	G	A	0.014	0.0428516	0.0479305	0.373729
3	rs6765617:140394278:T:C	140394278	0	C	T	0.182	-0.0060801	0.0148646	0.683122
3	rs6801555:140394425:C:T	140394425	0	T	C	0.189	-0.00440326	0.014691	0.76469
3	rs78342529:140394689:C:T	140394689	0	T	C	0.014	0.0402824	0.0479939	0.403817
3	rs7651388:140396022:C:A	140396022	0	A	C	0.189	-0.00438765	0.0146798	0.76534
3	rs142709351:140396307:C:CA	140396307	0	CA	C	0.014	0.0404861	0.0479872	0.401374
3	AX-14132578	140396869	0	T	C	0.184	-0.00415314	0.0147171	0.778346
3	rs1690879:140397653:C:A	140397653	0	A	C	0.714	0.0101602	0.0126939	0.423939
3	rs9878690:140397714:G:A	140397714	0	A	G	0.189	-0.00429453	0.0146735	0.770091
3	rs141882673:140397896:A:AC	140397896	0	AC	A	0.188	0.0197525	0.0171843	0.249737
3	rs141882673:140397896:A:ACC	140397896	0	ACC	A	0.427	0.00141306	0.0137883	0.921588
3	rs1696219:140398124:T:C	140398124	0	C	T	0.714	0.00989873	0.0126872	0.435696
3	rs698666:140399077:G:T	140399077	0	T	G	0.714	0.00983314	0.0126878	0.438755
3	rs2047563:140399199:T:C	140399199	0	C	T	0.204	-0.000431959	0.0144117	0.975572
3	rs75431425:140399609:T:C	140399609	0	C	T	0.014	0.0412189	0.0478957	0.391999
3	rs74884409:140399632:A:C	140399632	0	C	A	0.047	-0.00147946	0.0258335	0.955052
3	rs698667:140399732:A:G	140399732	0	A	G	0.028	-0.0436658	0.0337537	0.196588
3	rs698668:140400169:A:T	140400169	0	T	A	0.713	0.00960238	0.0126889	0.449586
3	rs698669:140400210:C:T	140400210	0	T	C	0.727	0.012682	0.0128038	0.322807
3	rs72085895:140400285:TGAGA:T	140400285	0	T	TGAGA	0.014	0.0417762	0.0479367	0.386027
3	rs5852991:140400489:G:GA	140400489	0	GA	G	0.192	-0.00618973	0.0150414	0.680599
3	rs74958497:140400499:A:T	140400499	0	T	A	0.014	0.0419134	0.0478099	0.383193
3	rs72584898:140400709:TA:TAA	140400709	0	TAA	TA	0.674	0.011406	0.0129577	0.379271
3	rs72584898:140400709:TA:T	140400709	0	T	TA	0.026	0.00758202	0.0377716	0.843634
3	rs698670:140400833:T:C	140400833	0	C	T	0.713	0.00941712	0.0126862	0.458272
3	rs698671:140400855:C:A	140400855	0	A	C	0.713	0.00943214	0.0126859	0.457544
3	rs698672:140400958:T:C	140400958	0	C	T	0.713	0.00939877	0.0126854	0.459111
3	rs76121890:140401017:A:T	140401017	0	T	A	0.014	0.0421142	0.0477426	0.380251
3	rs144968443:140402230:C:CAG	140402230	0	CAG	C	0.014	0.0443427	0.0474589	0.352594
3	3:140402607:A:T	140402607	0	T	A	0.019	0.0280984	0.0517483	0.588001
3	3:140402608:C:T	140402608	0	T	C	0.019	0.0280984	0.0517483	0.588001
3	AX-11599297	140402946	0	C	A	0.084	-0.0218297	0.0197437	0.270129
3	rs3913019:140403992:T:A	140403992	0	A	T	0.534	-0.00448952	0.0112297	0.689087
3	rs58602051:140404156:T:C	140404156	0	C	T	0.533	-0.00450214	0.0112226	0.687939
3	rs4683376:140404389:C:T	140404389	0	T	C	0.533	-0.00446114	0.0112208	0.690585
3	rs78793877:140404506:G:GT	140404506	0	GT	G	0.014	0.0437808	0.0470171	0.3542
3	rs4683377:140404653:A:G	140404653	0	G	A	0.548	-0.00194256	0.0112785	0.862244
3	rs76921652:140404694:T:C	140404694	0	C	T	0.014	0.0436842	0.046996	0.355048
3	3:140404898:C:T	140404898	0	T	C	0.013	0.0141683	0.0656952	0.828589
3	rs9810295:140405050:T:C	140405050	0	C	T	0.537	-0.00227423	0.0112336	0.839039
3	rs57001204:140405272:CAT:C	140405272	0	C	CAT	0.051	-0.00715544	0.02488	0.774949
3	rs58741993:140405276:C:A	140405276	0	A	C	0.051	-0.00733875	0.0248892	0.769405
3	rs60534814:140405420:C:T	140405420	0	T	C	0.015	0.043123	0.0468892	0.360164
3	rs77752526:140405496:G:A	140405496	0	A	G	0.015	0.0430123	0.0468677	0.361178
3	rs78270791:140405551:C:G	140405551	0	G	C	0.015	0.0431636	0.0468531	0.359336
3	rs698675:140405654:C:T	140405654	0	T	C	0.364	0.00988177	0.0115419	0.39192
3	rs6807178:140406203:C:T	140406203	0	T	C	0.051	-0.0057042	0.0248628	0.819886
3	rs9815853:140406305:T:C	140406305	0	C	T	0.55	-0.00056316	0.0112411	0.959208
3	AX-11420265	140406947	0	A	G	0.55	-0.000625532	0.0112227	0.954699
3	AX-11707794	140407260	0	A	C	0.551	-0.000332376	0.0112236	0.975668
3	rs698676:140407609:T:C	140407609	0	C	T	0.364	0.0106713	0.0115247	0.354377
3	rs4683516:140407805:G:T	140407805	0	T	G	0.551	-0.000556661	0.0112293	0.959533
3	rs698677:140408467:T:C	140408467	0	C	T	0.364	0.0104394	0.0115304	0.365159
3	rs11919121:140409492:T:G	140409492	0	T	G	0.034	-0.0608457	0.030473	0.046028
3	rs151006722:140409684:G:A	140409684	0	A	G	0.036	-0.0618281	0.0309849	0.0458018
3	rs10711078:140410819:GA:G	140410819	0	GA	G	0.085	-0.0257629	0.019905	0.196231
3	rs4683517:140410906:T:C	140410906	0	C	T	0.551	0.000142482	0.0112389	0.990812
3	rs1020225:140410960:C:G	140410960	0	G	C	0.015	0.038016	0.0464895	0.41622
3	rs1020224:140411068:C:A	140411068	0	A	C	0.543	0.00449291	0.0112466	0.690585
3	rs5000556:140411372:T:C	140411372	0	T	C	0.095	-0.0243058	0.0196449	0.217011
3	rs113658492:140411404:C:G	140411404	0	C	G	0.095	-0.0242956	0.0196448	0.217202
3	AX-34082031	140411432	0	G	T	0.086	-0.0306977	0.0195893	0.11763
3	rs74740190:140412520:A:G	140412520	0	G	A	0.015	0.0417712	0.0473039	0.379898
3	rs76618487:140412645:T:C	140412645	0	C	T	0.015	0.0417712	0.0473039	0.379898
3	rs961554:140414730:C:T	140414730	0	T	C	0.532	-0.0053171	0.0112224	0.635432
3	rs74683523:140414800:C:T	140414800	0	T	C	0.015	0.0418276	0.04732	0.379415
3	rs59466027:140415361:C:G	140415361	0	G	C	0.019	0.0719314	0.0417406	0.0857349
3	rs141084417:140416678:A:C	140416678	0	C	A	0.017	0.0476372	0.0443737	0.284983
3	rs9845642:140416860:T:C	140416860	0	C	T	0.032	-0.0496228	0.0320633	0.121868
3	rs58008037:140417318:T:C	140417318	0	C	T	0.048	0.00156897	0.0254166	0.949672
3	rs80228468:140417701:T:C	140417701	0	C	T	0.015	0.0416586	0.0473276	0.381431
3	rs143494694:140417870:T:TTACTTC	140417870	0	TTACTTC	T	0.6	0.000108921	0.0113475	0.992744
3	rs75344001:140418256:G:T	140418256	0	T	G	0.048	0.00115215	0.025521	0.962991
3	rs79068053:140418257:A:C	140418257	0	C	A	0.048	0.000295374	0.0255629	0.989676
3	rs75649033:140418366:A:G	140418366	0	G	A	0.017	0.0479254	0.0443638	0.281926
3	rs9851873:140418523:T:A	140418523	0	A	T	0.532	-0.00523885	0.0112149	0.640067
3	rs9852037:140418642:T:G	140418642	0	G	T	0.532	-0.00522747	0.0112142	0.640771
3	rs144127737:140418952:G:C	140418952	0	C	G	0.036	0.00465819	0.0295065	0.873105
3	rs1540717:140419520:A:T	140419520	0	T	A	0.017	0.0483036	0.0443609	0.278079
3	AX-14132639	140419715	0	T	C	0.599	0.00020333	0.0113271	0.986403
3	rs1540716:140420106:T:C	140420106	0	C	T	0.015	0.0420044	0.0473616	0.377806
3	rs1540715:140420287:A:T	140420287	0	T	A	0.017	0.0507937	0.0446215	0.256901
3	rs77347803:140420705:C:G	140420705	0	G	C	0.015	0.0420865	0.0473733	0.37699
3	rs10804677:140420729:A:C	140420729	0	C	A	0.599	0.000111335	0.0113337	0.992588
3	rs116010501:140420732:A:G	140420732	0	G	A	0.028	0.00508969	0.0361063	0.892087
3	rs59679424:140420757:A:G	140420757	0	G	A	0.019	0.0707037	0.0419815	0.0930524
3	rs55726121:140420794:T:G	140420794	0	G	T	0.049	0.00168976	0.0252976	0.945822
3	rs77495928:140420883:C:G	140420883	0	G	C	0.015	0.0420378	0.0473847	0.377662
3	rs141871402:140421073:G:A	140421073	0	A	G	0.344	-0.00097023	0.0119792	0.934993
3	rs76064963:140422052:A:G	140422052	0	G	A	0.017	0.0652975	0.043861	0.137856
3	rs34334346:140422206:G:GA	140422206	0	GA	G	0.524	-0.00377271	0.0113506	0.739347
3	rs12638075:140422388:T:C	140422388	0	C	T	0.016	0.0510891	0.0463896	0.273512
3	rs12635297:140422406:G:A	140422406	0	A	G	0.015	0.0536694	0.0464393	0.250467
3	rs6780472:140422768:G:A	140422768	0	A	G	0.048	0.00324251	0.0254224	0.897623
3	rs12493620:140422914:C:A	140422914	0	A	C	0.524	-0.00359063	0.0113466	0.751371
3	rs375694459:140423051:TTGGGC:T	140423051	0	T	TTGGGC	0.063	0.0139682	0.0225621	0.536739
3	rs72977046:140423255:T:C	140423255	0	C	T	0.048	0.00240321	0.0254958	0.923966
3	rs111278734:140423520:T:C	140423520	0	C	T	0.016	0.0446447	0.0461954	0.336976
3	rs147500028:140423521:TA:T	140423521	0	T	TA	0.015	0.042916	0.0474301	0.368185
3	rs6807820:140423824:A:G	140423824	0	G	A	0.524	-0.00372638	0.0113493	0.742402
3	rs1604044:140424302:C:T	140424302	0	T	C	0.524	-0.00359989	0.011347	0.750761
3	rs6784484:140424452:C:T	140424452	0	T	C	0.048	0.00238892	0.0254966	0.924415
3	rs11717160:140424710:C:A	140424710	0	A	C	0.587	-0.000101856	0.0114612	0.992206
3	rs72977051:140425010:T:G	140425010	0	G	T	0.048	0.0020965	0.0254995	0.933534
3	rs7635537:140425719:C:T	140425719	0	T	C	0.048	0.00240275	0.0254974	0.923987
3	rs7613608:140425922:A:G	140425922	0	G	A	0.048	0.00239692	0.0254977	0.924169
3	rs9845821:140425950:G:A	140425950	0	A	G	0.523	-0.0034735	0.011351	0.759282
3	rs141291337:140426694:TG:T	140426694	0	T	TG	0.048	0.00240827	0.0254981	0.923819
3	rs76319547:140427128:T:C	140427128	0	C	T	0.015	0.0539507	0.046456	0.248142
3	rs72977053:140427195:G:T	140427195	0	T	G	0.064	0.0145647	0.0225496	0.519208
3	rs192846026:140427411:C:T	140427411	0	T	C	0.029	-0.0663274	0.034576	0.0548473
3	rs72977054:140427573:T:G	140427573	0	G	T	0.048	0.00276767	0.0255425	0.912783
3	rs59721546:140428147:T:G	140428147	0	G	T	0.015	0.0427924	0.0474372	0.36963
3	rs6798040:140428183:C:G	140428183	0	G	C	0.048	0.00148034	0.0255985	0.952916
3	rs72977058:140428713:T:C	140428713	0	C	T	0.048	0.0014869	0.0255985	0.952713
3	rs72977059:140428730:T:A	140428730	0	A	T	0.048	0.00149684	0.0255985	0.952404
3	rs7622801:140428822:A:G	140428822	0	G	A	0.048	0.0014869	0.0255985	0.952713
3	rs7645011:140428862:C:G	140428862	0	G	C	0.048	0.0014869	0.0255985	0.952713
3	rs7622894:140428908:A:T	140428908	0	T	A	0.048	0.0014869	0.0255985	0.952713
3	rs7645261:140428925:G:C	140428925	0	C	G	0.048	0.0014869	0.0255985	0.952713
3	rs7612862:140429123:T:C	140429123	0	C	T	0.048	0.0014869	0.0255985	0.952713
3	rs11347204:140429166:CA:C	140429166	0	C	CA	0.048	0.0014869	0.0255985	0.952713
3	rs11444383:140429212:A:AC	140429212	0	AC	A	0.048	0.0014869	0.0255985	0.952713
3	rs7645465:140429298:C:A	140429298	0	A	C	0.048	0.001469	0.0255991	0.953272
3	rs11444382:140429381:A:AC	140429381	0	AC	A	0.048	0.001469	0.0255991	0.953272
3	rs11708912:140429385:A:T	140429385	0	T	A	0.026	0.0421336	0.0395417	0.285185
3	rs6439940:140429987:C:T	140429987	0	T	C	0.048	0.001469	0.0255991	0.953272
3	rs6439941:140430033:C:T	140430033	0	T	C	0.048	0.00152795	0.0255997	0.951438
3	rs6439942:140430227:A:G	140430227	0	G	A	0.048	0.0014457	0.025599	0.954
3	rs72977066:140430863:A:G	140430863	0	G	A	0.048	0.00290375	0.0256612	0.908802
3	rs11719022:140431565:C:T	140431565	0	T	C	0.523	-0.00365687	0.0113648	0.747315
3	rs72977068:140431678:C:T	140431678	0	T	C	0.048	0.00133791	0.0256104	0.957372
3	rs72977071:140431796:T:A	140431796	0	A	T	0.048	0.00134456	0.0256118	0.957167
3	rs145874791:140431879:CT:C	140431879	0	C	CT	0.048	0.00134456	0.0256118	0.957167
3	rs4045493:140431978:A:G	140431978	0	G	A	0.015	0.0425392	0.0474836	0.37295
3	rs72977074:140432331:G:A	140432331	0	A	G	0.048	0.00128827	0.0256135	0.958926
3	rs113068614:140432527:G:C	140432527	0	C	G	0.048	0.00524227	0.0255026	0.836562
3	rs10935392:140432564:T:C	140432564	0	C	T	0.591	0.000805354	0.0115105	0.944672
3	rs34252248:140432574:GA:G	140432574	0	G	GA	0.513	0.00289768	0.0121497	0.812085
3	rs72977076:140432656:G:C	140432656	0	C	G	0.048	0.00128679	0.0256136	0.958971
3	rs146594657:140432667:ACTG:A	140432667	0	A	ACTG	0.048	0.000194433	0.0255501	0.992789
3	rs72977077:140433099:A:G	140433099	0	G	A	0.048	-4.36553e-05	0.0255921	0.999642
3	rs72977079:140433225:T:C	140433225	0	C	T	0.047	-0.00289247	0.0257554	0.911477
3	rs112540605:140433322:G:A	140433322	0	A	G	0.047	-0.00289504	0.0257556	0.911399
3	rs72977082:140433409:T:C	140433409	0	C	T	0.047	-0.00289504	0.0257556	0.911399
3	rs113004911:140433427:T:G	140433427	0	G	T	0.047	-0.00289504	0.0257556	0.911399
3	rs139510563:140433441:G:A	140433441	0	A	G	0.015	0.0423125	0.0474691	0.375379
3	rs13100887:140433600:C:A	140433600	0	A	C	0.525	-0.00368325	0.0114095	0.74656
3	rs72977087:140433614:A:G	140433614	0	G	A	0.047	-0.00289522	0.0257558	0.911389
3	3:140433632:G:A	140433632	0	A	G	0.011	-0.0405583	0.0529872	0.443367
3	rs77655116:140433661:G:A	140433661	0	A	G	0.047	-0.00290548	0.0257559	0.911074
3	rs34014522:140433833:G:C	140433833	0	C	G	0.591	-3.81856e-05	0.0115063	0.996857
3	rs72977090:140433869:G:A	140433869	0	A	G	0.047	-0.00290724	0.0257569	0.911024
3	rs10935393:140433958:T:G	140433958	0	G	T	0.591	-6.29599e-05	0.011507	0.995142
3	rs10935394:140433959:T:C	140433959	0	C	T	0.591	-6.29599e-05	0.011507	0.995142
3	rs72493195:140434201:G:C	140434201	0	C	G	0.015	0.0425253	0.0475093	0.373357
3	rs10935395:140434249:T:C	140434249	0	C	T	0.628	-0.00595405	0.0117521	0.61215
3	rs861396:140434648:A:G	140434648	0	A	G	0.149	-0.0112669	0.0161325	0.48624
3	3:140434841:GTA:G	140434841	0	G	GTA	0.013	0.0436389	0.0519213	0.403201
3	rs190521702:140435028:T:C	140435028	0	C	T	0.016	-0.0153188	0.047556	0.745579
3	rs183123716:140435030:T:C	140435030	0	C	T	0.016	-0.0153188	0.047556	0.745579
3	rs72977098:140435122:T:C	140435122	0	C	T	0.047	-0.00290599	0.0257633	0.911086
3	rs35728636:140435165:A:C	140435165	0	C	A	0.014	0.0460969	0.0482064	0.341426
3	rs137896280:140435168:TCATTGA:T	140435168	0	T	TCATTGA	0.047	-0.00291004	0.0257633	0.910959
3	rs7627814:140435469:A:G	140435469	0	G	A	0.047	-0.00287032	0.0257616	0.912177
3	rs7617576:140435572:T:C	140435572	0	C	T	0.047	-0.00287032	0.0257616	0.912177
3	rs4683518:140435650:A:G	140435650	0	G	A	0.628	-0.00596365	0.0117553	0.611676
3	rs7628091:140435791:A:T	140435791	0	T	A	0.047	-0.00286093	0.0257617	0.912468
3	rs72979010:140436070:G:A	140436070	0	A	G	0.047	-0.00286093	0.0257617	0.912468
3	rs11927105:140436206:G:C	140436206	0	C	G	0.525	-0.00408477	0.0114205	0.720276
3	rs72979012:140436279:C:T	140436279	0	T	C	0.047	-0.00287782	0.0257629	0.911953
3	rs138647014:140436565:T:TA	140436565	0	TA	T	0.104	-0.017634	0.0204059	0.387336
3	rs138113783:140436722:G:GGGTA	140436722	0	GGGTA	G	0.047	-0.00286266	0.0257648	0.912427
3	rs72979014:140436862:T:G	140436862	0	G	T	0.047	-0.0028684	0.0257641	0.912247
3	rs79906430:140437081:T:G	140437081	0	G	T	0.048	0.00119302	0.0256518	0.962381
3	rs113458926:140437380:T:C	140437380	0	C	T	0.047	-0.00284658	0.0257649	0.912922
3	rs112644976:140437432:A:G	140437432	0	G	A	0.047	-0.00284658	0.0257649	0.912922
3	rs111750746:140437449:G:C	140437449	0	C	G	0.047	-0.00284658	0.0257649	0.912922
3	rs113906071:140437518:T:C	140437518	0	C	T	0.047	-0.00284658	0.0257649	0.912922
3	rs113514606:140437559:G:T	140437559	0	T	G	0.047	-0.00284658	0.0257649	0.912922
3	rs2017283:140437614:C:T	140437614	0	T	C	0.55	0.00185229	0.0113651	0.871016
3	rs72979024:140437849:A:G	140437849	0	G	A	0.047	-0.00285534	0.025765	0.912654
3	rs60869970:140438031:C:T	140438031	0	T	C	0.014	0.0462391	0.0482184	0.340048
3	rs72979026:140438051:T:G	140438051	0	G	T	0.047	-0.00285534	0.025765	0.912654
3	rs72979027:140438356:A:G	140438356	0	G	A	0.047	-0.00286727	0.0257643	0.912285
3	rs72979028:140438398:A:G	140438398	0	G	A	0.047	-0.00286727	0.0257643	0.912285
3	rs72979029:140438587:G:A	140438587	0	A	G	0.047	-0.00286727	0.0257643	0.912285
3	rs72979030:140438901:A:G	140438901	0	G	A	0.047	-0.00286727	0.0257643	0.912285
3	rs9830995:140438923:T:G	140438923	0	G	T	0.595	-0.000157334	0.0115391	0.98875
3	rs201075703:140439159:TTTCTTGTAAGA:T	140439159	0	T	TTTCTTGTAAGA	0.343	0.000172276	0.0121978	0.988956
3	rs200875768:140439173:T:C	140439173	0	C	T	0.343	0.000244219	0.0121988	0.984249
3	rs72979031:140439242:C:T	140439242	0	T	C	0.047	-0.00251964	0.0257636	0.922948
3	rs72979033:140439262:T:C	140439262	0	C	T	0.047	-0.00287839	0.0257644	0.911943
3	rs72979035:140439398:G:A	140439398	0	A	G	0.047	-0.00287839	0.0257644	0.911943
3	rs72979037:140439561:T:C	140439561	0	C	T	0.047	-0.00287839	0.0257644	0.911943
3	rs7640555:140439846:A:T	140439846	0	T	A	0.047	-0.00284705	0.025766	0.912915
3	rs7618685:140439895:C:G	140439895	0	G	C	0.047	-0.00284705	0.025766	0.912915
3	rs7630367:140439918:T:A	140439918	0	A	T	0.047	-0.00284705	0.025766	0.912915
3	rs7640640:140439942:A:G	140439942	0	G	A	0.047	-0.00284705	0.025766	0.912915
3	rs7618942:140440029:G:A	140440029	0	A	G	0.047	-0.00284705	0.025766	0.912915
3	rs7630456:140440035:T:G	140440035	0	G	T	0.047	-0.00284705	0.025766	0.912915
3	rs7619121:140440230:G:T	140440230	0	T	G	0.047	-0.00286485	0.025766	0.912365
3	rs9817105:140440367:C:A	140440367	0	A	C	0.104	-0.0261259	0.0200584	0.191755
3	rs144545187:140440376:T:TCTC	140440376	0	TCTC	T	0.047	-0.00284705	0.025766	0.912915
3	rs72979040:140440571:G:C	140440571	0	C	G	0.047	-0.00283724	0.0257653	0.913215
3	rs72979042:140440668:G:A	140440668	0	A	G	0.047	-0.00283724	0.0257653	0.913215
3	rs72979043:140440693:C:G	140440693	0	G	C	0.047	-0.00305047	0.0257786	0.9067
3	rs10804678:140440806:A:C	140440806	0	C	A	0.525	-0.0037185	0.0114177	0.744366
3	rs60130391:140441037:C:A	140441037	0	A	C	0.047	-0.00283724	0.0257653	0.913215
3	rs72979047:140441090:G:A	140441090	0	A	G	0.047	-0.00283724	0.0257653	0.913215
3	rs72979050:140441138:A:G	140441138	0	G	A	0.047	-0.00283724	0.0257653	0.913215
3	rs72979054:140441154:C:A	140441154	0	A	C	0.047	-0.00283724	0.0257653	0.913215
3	rs72979056:140441330:A:G	140441330	0	G	A	0.047	-0.00283724	0.0257653	0.913215
3	rs72979058:140441392:A:G	140441392	0	G	A	0.048	0.00122156	0.0256515	0.961489
3	rs74559755:140441681:C:T	140441681	0	T	C	0.047	-0.00283724	0.0257653	0.913215
3	rs139414453:140441694:A:AACAAC	140441694	0	AACAAC	A	0.047	-0.00282251	0.0257652	0.913668
3	rs72979060:140441994:A:G	140441994	0	G	A	0.047	-0.00283724	0.0257653	0.913215
3	rs72979063:140442124:C:A	140442124	0	A	C	0.047	-0.00284969	0.0257659	0.912832
3	rs72979064:140442191:T:C	140442191	0	C	T	0.048	-0.0047498	0.025714	0.854434
3	rs72979065:140442200:T:C	140442200	0	C	T	0.047	-0.00284969	0.0257659	0.912832
3	rs74686553:140442273:C:T	140442273	0	T	C	0.047	-0.00284969	0.0257659	0.912832
3	rs151264243:140442274:A:ACTGTT	140442274	0	ACTGTT	A	0.047	-0.00284969	0.0257659	0.912832
3	rs72979067:140442371:T:C	140442371	0	C	T	0.047	-0.00284969	0.0257659	0.912832
3	rs2119725:140442424:T:C	140442424	0	C	T	0.543	-0.00664547	0.0115376	0.563163
3	rs72979068:140442519:C:G	140442519	0	G	C	0.047	-0.00284541	0.0257678	0.912973
3	rs78014609:140442587:G:T	140442587	0	T	G	0.047	-0.00295383	0.0257708	0.909643
3	rs72979070:140442597:C:G	140442597	0	G	C	0.048	0.00126302	0.0256584	0.960237
3	rs72979074:140442630:A:G	140442630	0	G	A	0.047	-0.00295318	0.0257712	0.909663
3	rs72979078:140442917:T:C	140442917	0	C	T	0.047	-0.00297168	0.0257795	0.909116
3	rs78536471:140442923:G:A	140442923	0	A	G	0.014	0.0480525	0.0484806	0.323859
3	rs72979081:140443202:A:G	140443202	0	G	A	0.047	-0.00299932	0.025788	0.908293
3	3:140443284:G:A	140443284	0	A	G	0.026	-0.000429018	0.047239	0.992113
3	rs72979083:140443298:T:G	140443298	0	G	T	0.047	-0.00304139	0.0257917	0.90701
3	rs58956782:140443563:T:C	140443563	0	C	T	0.047	-0.00311968	0.0258001	0.904632
3	rs199787863:140443575:G:GGCTT	140443575	0	GGCTT	G	0.014	-0.020288	0.0675083	0.761775
3	rs17352519:140443711:A:C	140443711	0	C	A	0.047	-0.00317393	0.0258051	0.902979
3	rs61491602:140444052:C:T	140444052	0	T	C	0.047	-0.00318065	0.0258153	0.902809
3	rs72979085:140444088:T:C	140444088	0	C	T	0.047	-0.00184495	0.0259585	0.944208
3	rs112534070:140444558:C:T	140444558	0	T	C	0.015	-0.0165623	0.0485555	0.731664
3	rs7639512:140444632:A:G	140444632	0	G	A	0.048	0.00120569	0.0257252	0.962092
3	3:140444803:A:C	140444803	0	C	A	0.02	0.0145644	0.0703619	0.836342
3	rs76850340:140444813:C:T	140444813	0	T	C	0.047	-0.00330862	0.0258373	0.89896
3	rs77240920:140444821:T:C	140444821	0	C	T	0.048	0.00432809	0.0258705	0.866299
3	rs16850753:140444832:A:C	140444832	0	C	A	0.049	-0.0356172	0.026027	0.170621
3	rs200988283:140445154:GC:G	140445154	0	G	GC	0.016	0.03252	0.0583385	0.578615
3	3:140445156:T:G	140445156	0	G	T	0.016	0.03252	0.0583385	0.578615
3	rs202165846:140445157:ACTTTCTCT:A	140445157	0	A	ACTTTCTCT	0.016	0.03252	0.0583385	0.578615
3	rs16850756:140445224:T:G	140445224	0	G	T	0.357	0.00353576	0.0120683	0.770315
3	rs9816082:140445537:G:A	140445537	0	A	G	0.186	-0.00587403	0.0151424	0.698017
3	rs1105258:140447325:T:C	140447325	0	C	T	0.749	-0.0112911	0.0135282	0.402836
3	rs1105259:140447491:G:A	140447491	0	G	A	0.245	0.0136139	0.0135486	0.314123
3	rs76565004:140447495:C:T	140447495	0	T	C	0.011	0.00612388	0.0565319	0.915488
3	rs9289611:140447805:A:G	140447805	0	A	G	0.231	0.0132396	0.013844	0.337744
3	rs9289612:140447816:C:T	140447816	0	C	T	0.245	0.0135369	0.0135582	0.317209
3	rs869394:140448219:G:A	140448219	0	A	G	0.749	-0.0117591	0.0135496	0.384489
3	rs869393:140448339:A:C	140448339	0	A	C	0.231	0.0130836	0.0138446	0.343488
3	rs5853001:140449802:C:CA	140449802	0	CA	C	0.684	-0.0149988	0.0137561	0.275245
3	rs9842561:140450593:C:T	140450593	0	T	C	0.705	-0.00835866	0.0128388	0.513647
3	rs9842994:140450655:G:T	140450655	0	T	G	0.711	-0.0105102	0.0128371	0.411789
3	rs118027142:140451087:G:T	140451087	0	T	G	0.011	0.00726786	0.0569781	0.899977
3	3:140453171:A:C	140453171	0	C	A	0.035	0.0741301	0.0411542	0.0717382
3	3:140453174:A:C	140453174	0	C	A	0.035	0.074166	0.0411543	0.0716012
3	rs3066208:140453327:GCC:G	140453327	0	G	GCC	0.702	-0.00110373	0.0124683	0.927353
3	rs150825035:140453508:G:C	140453508	0	C	G	0.016	-0.110389	0.0489413	0.0240618
3	rs872600:140453817:T:C	140453817	0	C	T	0.618	0.00954971	0.0116647	0.414577
3	AX-41125355	140454430	0	G	A	0.014	0.0153201	0.0455149	0.734139
3	rs2044078:140454836:C:T	140454836	0	T	C	0.616	0.00960601	0.0115495	0.407208
3	rs2044077:140454986:T:C	140454986	0	C	T	0.686	0.00365968	0.0120738	0.764013
3	rs11445526:140455179:A:AT	140455179	0	AT	A	0.686	0.00269378	0.0120693	0.825847
3	rs16850778:140455315:T:C	140455315	0	C	T	0.06	-0.0347529	0.0225879	0.12377
3	rs147301060:140455375:T:A	140455375	0	A	T	0.034	-0.0679147	0.0314216	0.030543
3	rs75558529:140455398:CA:C	140455398	0	C	CA	0.06	-0.0347499	0.0225847	0.123751
3	rs1561764:140455487:C:T	140455487	0	T	C	0.707	0.00246957	0.0121853	0.841025
3	rs7635227:140455497:C:A	140455497	0	A	C	0.616	0.00966201	0.0115383	0.404019
3	AX-38089043	140455500	0	G	A	0.021	-0.00561937	0.0373936	0.877128
3	rs6791079:140456095:C:T	140456095	0	T	C	0.685	0.00339447	0.0120404	0.780523
3	rs1899357:140456631:C:T	140456631	0	T	C	0.616	0.00970501	0.0115213	0.401222
3	rs1899356:140456679:C:T	140456679	0	T	C	0.625	0.0105572	0.0114908	0.359714
3	rs4356796:140457142:C:A	140457142	0	A	C	0.708	0.00407283	0.0121538	0.73895
3	rs5853002:140457213:G:GGACT	140457213	0	GGACT	G	0.708	0.00405122	0.0121532	0.740281
3	AX-41125369	140457304	0	A	G	0.059	-0.031792	0.022526	0.157895
3	rs35873759:140457650:G:C	140457650	0	C	G	0.066	-0.0342688	0.0217657	0.115228
3	rs9876261:140458206:T:C	140458206	0	C	T	0.708	0.00399203	0.0121484	0.743876
3	rs9856981:140458433:G:T	140458433	0	T	G	0.628	0.0114915	0.0114661	0.317483
3	rs9857550:140458784:G:C	140458784	0	C	G	0.628	0.0114832	0.0114647	0.317784
3	rs9861522:140459067:C:T	140459067	0	T	C	0.628	0.0114604	0.0114636	0.318698
3	rs9881493:140459140:T:C	140459140	0	C	T	0.628	0.0112167	0.0114752	0.329682
3	rs9861826:140459247:C:T	140459247	0	T	C	0.618	0.00977478	0.011502	0.39702
3	rs10935396:140459428:A:G	140459428	0	G	A	0.616	0.00978572	0.0115015	0.39648
3	rs62269962:140459940:A:G	140459940	0	G	A	0.627	0.0108619	0.0114657	0.34479
3	rs9867100:140460099:G:A	140460099	0	A	G	0.627	0.0108397	0.0114634	0.34567
3	rs9811699:140460228:T:C	140460228	0	C	T	0.627	0.0108174	0.0114603	0.346546
3	rs35732627:140460369:CT:C	140460369	0	C	CT	0.01	0.00729976	0.0573844	0.896574
3	rs138085537:140460887:GTA:G	140460887	0	G	GTA	0.14	0.0082976	0.015829	0.601398
3	rs6765658:140461294:A:G	140461294	0	G	A	0.628	0.0115431	0.011438	0.314111
3	rs78517312:140461443:A:G	140461443	0	G	A	0.056	0.0399222	0.0236498	0.0917218
3	rs9878193:140462371:G:T	140462371	0	T	G	0.616	0.0098848	0.0114855	0.391028
3	rs9822596:140462401:T:C	140462401	0	C	T	0.628	0.0115634	0.0114395	0.313307
3	rs77240373:140462458:C:A	140462458	0	A	C	0.015	0.0122691	0.0457195	0.786196
3	rs9882470:140462908:C:G	140462908	0	G	C	0.709	0.00312342	0.0121054	0.798004
3	rs60147229:140463730:C:T	140463730	0	T	C	0.073	-0.0301578	0.0211113	0.153006
3	rs7611711:140463991:T:C	140463991	0	C	T	0.709	0.00303238	0.0120939	0.803663
3	rs9833003:140464297:T:C	140464297	0	C	T	0.628	0.0117552	0.0114267	0.304781
3	rs9850660:140464301:A:G	140464301	0	G	A	0.709	0.00316763	0.0120943	0.794987
3	AX-14132800	140465817	0	C	T	0.055	0.0417645	0.0235525	0.0765887
3	rs35717011:140465966:ACT:A	140465966	0	A	ACT	0.628	0.0115236	0.0114122	0.313825
3	rs4642096:140466173:G:A	140466173	0	A	G	0.625	0.0125255	0.0113761	0.27201
3	rs4593001:140466243:G:A	140466243	0	A	G	0.616	0.0111726	0.0114202	0.329377
3	rs4996694:140466417:C:G	140466417	0	G	C	0.625	0.0124642	0.0113769	0.274392
3	rs4571221:140466634:G:A	140466634	0	A	G	0.707	0.00413358	0.0120506	0.733051
3	rs80101770:140467899:T:C	140467899	0	C	T	0.059	-0.0321714	0.0227991	0.15794
3	rs7624520:140468370:T:C	140468370	0	C	T	0.616	0.0116997	0.0114159	0.306744
3	rs79747702:140468780:A:G	140468780	0	G	A	0.017	-0.00326058	0.0431736	0.941145
3	AX-114139894	140468783	0	C	T	0.06	0.0113709	0.0224084	0.614399
3	rs56671455:140469171:TA:T	140469171	0	T	TA	0.617	0.0122743	0.0114144	0.283362
3	rs6793208:140469251:A:G	140469251	0	G	A	0.65	0.0114936	0.0114063	0.314351
3	rs79091107:140469647:A:G	140469647	0	G	A	0.017	-0.00371708	0.043155	0.932692
3	rs79258509:140469913:G:A	140469913	0	A	G	0.016	-0.00267378	0.0442059	0.952936
3	rs12486650:140470271:C:T	140470271	0	T	C	0.709	0.00383305	0.0120395	0.751823
3	rs76599798:140470512:G:T	140470512	0	T	G	0.016	-0.00309269	0.0442542	0.945448
3	AX-34082263	140470617	0	G	T	0.709	0.00424798	0.0120295	0.725547
3	rs73870458:140472528:A:G	140472528	0	G	A	0.069	-0.023715	0.0216446	0.272987
3	rs35776063:140473005:C:G	140473005	0	G	C	0.648	0.0117001	0.011432	0.306776
3	rs78230841:140473736:T:C	140473736	0	C	T	0.06	-0.0289452	0.0226859	0.201582
3	rs79405667:140474751:TC:T	140474751	0	T	TC	0.061	-0.0266018	0.0225538	0.23782
3	3:140474944:A:C	140474944	0	C	A	0.017	-0.0258805	0.0736699	0.725751
3	rs7618025:140475150:G:A	140475150	0	A	G	0.64	0.00962475	0.0114876	0.403135
3	rs34560216:140475895:AG:A	140475895	0	A	AG	0.624	0.0109108	0.0114051	0.340128
3	rs145506147:140476070:ATGAATCAAGAGACAGCATAC:A	140476070	0	A	ATGAATCAAGAGACAGCATAC	0.068	-0.0221896	0.0217497	0.307126
3	rs7643274:140476375:A:G	140476375	0	G	A	0.625	0.0104351	0.0114328	0.362626
3	rs73870007:140476420:A:G	140476420	0	G	A	0.067	-0.0238558	0.0218618	0.274669
3	3:140476497:G:C	140476497	0	C	G	0.017	-0.0456562	0.0621698	0.461259
3	rs7645792:140476691:A:G	140476691	0	A	G	0.146	-0.0130837	0.0165374	0.432203
3	rs55724530:140477027:A:G	140477027	0	G	A	0.067	-0.0240827	0.021855	0.269985
3	rs56140717:140477120:G:A	140477120	0	A	G	0.061	-0.0282099	0.0225785	0.211066
3	rs75231449:140477255:G:A	140477255	0	A	G	0.018	-0.0146603	0.0423147	0.730715
3	AX-11517792	140477395	0	T	C	0.01	0.0850612	0.0540794	0.115212
3	rs78526895:140477417:G:A	140477417	0	A	G	0.061	-0.0289904	0.0226466	0.200117
3	rs12631481:140477484:G:A	140477484	0	A	G	0.087	-0.0211024	0.0195068	0.2794
3	rs73870008:140477509:C:T	140477509	0	T	C	0.073	-0.0171562	0.0218933	0.431996
3	rs9864109:140477656:A:G	140477656	0	G	A	0.711	0.00369025	0.0121241	0.762607
3	rs9826623:140477722:C:T	140477722	0	T	C	0.631	0.0110943	0.0114278	0.332812
3	rs9864302:140477828:A:G	140477828	0	G	A	0.711	0.00357295	0.0121236	0.769993
3	rs76061397:140477965:C:T	140477965	0	T	C	0.018	-0.0136032	0.0430525	0.753675
3	rs7641583:140478668:T:A	140478668	0	A	T	0.187	-0.00882538	0.015439	0.563691
3	rs7630311:140478961:G:A	140478961	0	A	G	0.621	0.0104468	0.0114368	0.362362
3	rs7630239:140479023:C:A	140479023	0	A	C	0.694	0.00688197	0.0120252	0.568912
3	rs72983147:140479108:T:C	140479108	0	C	T	0.067	-0.0176745	0.021903	0.419632
3	rs9836729:140479291:G:T	140479291	0	T	G	0.714	0.00482559	0.0121877	0.693503
3	rs73870010:140479540:G:A	140479540	0	A	G	0.069	-0.0233902	0.0217633	0.282433
3	rs77476068:140479757:C:T	140479757	0	T	C	0.064	-0.0220346	0.0223256	0.323472
3	rs9879309:140480235:A:C	140480235	0	C	A	0.57	0.00764779	0.0116339	0.512203
3	rs73233051:140480351:A:G	140480351	0	G	A	0.052	-0.00298613	0.0271488	0.912042
3	rs4386473:140481615:A:G	140481615	0	G	A	0.033	0.0179692	0.0337646	0.596801
3	rs11705996:140481656:A:G	140481656	0	G	A	0.574	0.00850436	0.0116328	0.465776
3	rs10440006:140482350:A:T	140482350	0	T	A	0.574	0.00847061	0.0116346	0.467635
3	rs73870011:140482543:A:G	140482543	0	G	A	0.01	-0.0330923	0.0596085	0.579038
3	rs55976541:140482679:C:A	140482679	0	A	C	0.033	0.0201039	0.0338209	0.554429
3	rs73870012:140483294:T:C	140483294	0	C	T	0.01	-0.0336495	0.059604	0.572636
3	rs76779650:140484314:G:T	140484314	0	T	G	0.14	0.0163218	0.0157942	0.302124
3	rs11364804:140484545:TA:T	140484545	0	T	TA	0.21	0.00454779	0.0136977	0.740974
3	rs7632490:140484942:G:A	140484942	0	G	A	0.186	-0.0204594	0.0152877	0.183272
3	rs7644202:140485038:T:C	140485038	0	C	T	0.572	0.00805915	0.0116549	0.4911
3	rs7644487:140485299:T:G	140485299	0	T	G	0.194	-0.0177162	0.0150844	0.243114
3	rs7632807:140485443:C:T	140485443	0	C	T	0.195	-0.0173705	0.0150592	0.251741
3	rs28720697:140485676:C:T	140485676	0	T	C	0.608	0.0116092	0.0114996	0.314988
3	rs58084150:140485919:CTT:C	140485919	0	CTT	C	0.189	-0.0196727	0.0151238	0.195658
3	rs28464411:140485941:G:A	140485941	0	A	G	0.608	0.0113363	0.0114553	0.324311
3	rs9845912:140486373:C:T	140486373	0	C	T	0.183	-0.0240995	0.0153728	0.118622
3	rs62266471:140488474:C:T	140488474	0	T	C	0.607	0.0113589	0.0114273	0.322174
3	rs9861350:140488941:G:A	140488941	0	A	G	0.605	0.0102796	0.0114478	0.371456
3	rs7645310:140489349:C:T	140489349	0	T	C	0.607	0.0107744	0.0114625	0.34938
3	rs56016520:140489924:C:T	140489924	0	T	C	0.607	0.0107702	0.0114629	0.34964
3	rs60294258:140490338:C:G	140490338	0	G	C	0.2	-0.00139963	0.0138719	0.918919
3	rs142133635:140490352:TC:T	140490352	0	T	TC	0.036	0.0121565	0.0319407	0.702883
3	rs7634405:140490727:C:T	140490727	0	C	T	0.193	-0.017601	0.0150862	0.246291
3	rs77733936:140491114:C:T	140491114	0	T	C	0.2	-0.000968619	0.0138693	0.943607
3	rs4331654:140491767:A:G	140491767	0	A	G	0.192	-0.0164277	0.0150894	0.279428
3	rs4563390:140491806:A:G	140491806	0	G	A	0.202	-0.000320888	0.0137992	0.980733
3	rs4465920:140492007:C:T	140492007	0	C	T	0.192	-0.0165349	0.0150934	0.276382
3	rs4428155:140492239:G:A	140492239	0	G	A	0.181	-0.0153258	0.0152973	0.319741
3	3:140492383:ATTTTTTTT:A	140492383	0	A	ATTTTTTTT	0.241	0.00150641	0.0132379	0.909914
3	rs6769067:140492425:A:G	140492425	0	G	A	0.188	-0.012937	0.0150849	0.394874
3	rs150278857:140492485:C:T	140492485	0	T	C	0.2	-0.00314168	0.0138492	0.819928
3	rs59296623:140493426:C:T	140493426	0	T	C	0.2	-0.00100901	0.0138711	0.941299
3	rs6772484:140493427:A:G	140493427	0	A	G	0.181	-0.0151135	0.0152957	0.326462
3	rs4437117:140493471:A:G	140493471	0	G	A	0.034	-0.0429224	0.0335157	0.202529
3	rs116690903:140494149:C:T	140494149	0	T	C	0.2	-0.00104689	0.0138695	0.939105
3	rs148724638:140494215:C:G	140494215	0	G	C	0.2	-0.00106147	0.0138694	0.938267
3	rs4511873:140494291:A:T	140494291	0	A	T	0.181	-0.0150764	0.0152945	0.32763
3	rs6802982:140494650:C:G	140494650	0	C	G	0.195	-0.0155343	0.0150333	0.304782
3	rs146492647:140494662:C:G	140494662	0	G	C	0.2	-0.00107686	0.0138689	0.937377
3	rs6778901:140494933:A:G	140494933	0	A	G	0.186	-0.0185996	0.0152986	0.22685
3	rs9864733:140494937:C:G	140494937	0	G	C	0.572	0.00788124	0.0116571	0.50079
3	rs9864850:140494950:C:A	140494950	0	A	C	0.572	0.00788124	0.0116571	0.50079
3	rs114753512:140494991:C:A	140494991	0	A	C	0.033	0.0201879	0.0337398	0.551882
3	rs4518096:140496098:A:T	140496098	0	T	A	0.2	-0.00118871	0.0138702	0.930957
3	rs4270478:140496425:T:C	140496425	0	T	C	0.183	-0.0154759	0.015206	0.311741
3	rs6809848:140496663:G:A	140496663	0	A	G	0.6	0.0108249	0.0114917	0.348482
3	rs12054359:140496679:C:A	140496679	0	A	C	0.2	-0.00249102	0.013878	0.856564
3	rs11719496:140496926:C:A	140496926	0	A	C	0.604	0.0100185	0.0114458	0.383732
3	rs13433779:140497095:T:G	140497095	0	T	G	0.181	-0.0151708	0.0152569	0.323302
3	rs72985162:140497355:C:T	140497355	0	T	C	0.214	-0.00229008	0.0135552	0.865309
3	rs149897046:140497713:A:G	140497713	0	G	A	0.05	0.00838895	0.025716	0.745156
3	rs6778042:140498125:T:A	140498125	0	T	A	0.179	-0.0169262	0.0152748	0.270684
3	rs80070264:140498800:T:G	140498800	0	G	T	0.2	-0.00135193	0.0138703	0.9216
3	rs73870015:140498979:C:T	140498979	0	T	C	0.214	-0.00270121	0.0135498	0.841497
3	rs56250118:140498980:G:A	140498980	0	A	G	0.604	0.00970141	0.0114496	0.399215
3	rs75980000:140499153:C:T	140499153	0	T	C	0.202	-0.000864333	0.0138147	0.948772
3	rs9848925:140499285:A:C	140499285	0	C	A	0.575	0.00750514	0.0116668	0.522027
3	rs9811485:140499293:C:G	140499293	0	G	C	0.575	0.00749882	0.0116668	0.522382
3	rs61164471:140499708:T:C	140499708	0	C	T	0.014	-0.0148252	0.0501518	0.768243
3	rs200914167:140499884:AC:A	140499884	0	A	AC	0.013	-0.0494477	0.0544779	0.364783
3	rs73233056:140499885:C:A	140499885	0	C	A	0.189	-0.0151796	0.0152263	0.322018
3	rs180812646:140500037:T:A	140500037	0	A	T	0.044	0.0067554	0.0281921	0.807933
3	rs28821624:140500064:G:A	140500064	0	G	A	0.181	-0.0148932	0.015281	0.333164
3	rs57430929:140500622:A:G	140500622	0	G	A	0.011	-0.022523	0.0566665	0.691515
3	rs77661489:140500643:C:T	140500643	0	T	C	0.201	-0.00195222	0.0138708	0.887429
3	rs7645341:140500654:T:C	140500654	0	C	T	0.604	0.0100429	0.0114454	0.382563
3	rs76799676:140501294:G:A	140501294	0	A	G	0.096	-0.00201246	0.01923	0.916801
3	rs11711716:140504312:C:G	140504312	0	C	G	0.193	-0.0174209	0.0149516	0.24682
3	rs116222867:140504982:A:T	140504982	0	T	A	0.151	-0.00187694	0.0160533	0.906275
3	rs115384618:140505491:G:T	140505491	0	T	G	0.038	0.0148648	0.0309372	0.630297
3	rs7616609:140505538:T:A	140505538	0	T	A	0.184	-0.0201672	0.0152408	0.188131
3	rs7627345:140505960:A:T	140505960	0	T	A	0.669	0.033809	0.013547	0.0126689
3	rs6770241:140505966:T:A	140505966	0	A	T	0.171	0.0103216	0.0149143	0.488459
3	AX-14132917	140506064	0	C	G	0.194	-0.0165827	0.0149097	0.268976
3	rs73233060:140506671:T:A	140506671	0	A	T	0.607	0.011171	0.0114247	0.330214
3	rs4422276:140506974:G:C	140506974	0	G	C	0.184	-0.020214	0.0152398	0.187081
3	rs72987147:140507026:C:T	140507026	0	T	C	0.204	-0.00191349	0.01373	0.888398
3	rs78561933:140507436:C:T	140507436	0	T	C	0.014	-0.00456935	0.0520469	0.931222
3	rs76457401:140507491:A:C	140507491	0	C	A	0.2	-0.00198356	0.0138733	0.885522
3	rs186975775:140507523:A:G	140507523	0	G	A	0.022	-0.0276287	0.0676141	0.683538
3	rs145726197:140508134:G:A	140508134	0	A	G	0.046	0.0397875	0.0271754	0.143586
3	rs143346351:140508169:AC:A	140508169	0	A	AC	0.2	-0.00198831	0.0138736	0.885257
3	rs72987149:140508225:A:G	140508225	0	A	G	0.184	-0.0201469	0.0152397	0.18855
3	rs113967459:140508229:C:CA	140508229	0	C	CA	0.218	-0.0225544	0.0146887	0.126951
3	rs58714532:140508469:C:G	140508469	0	C	G	0.19	-0.0178747	0.0150285	0.237038
3	rs115089440:140508476:G:T	140508476	0	T	G	0.029	0.0170676	0.0363133	0.640224
3	rs11712438:140508525:C:G	140508525	0	C	G	0.192	-0.0169815	0.0149727	0.259601
3	rs60096966:140508779:GA:G	140508779	0	GA	G	0.19	-0.0181345	0.0150188	0.229949
3	rs11717493:140508855:T:A	140508855	0	T	A	0.19	-0.0178504	0.0150192	0.237395
3	rs12634185:140509071:C:A	140509071	0	A	C	0.2	-0.00200356	0.0138749	0.884399
3	rs12634213:140509220:C:T	140509220	0	T	C	0.14	0.0152833	0.0158091	0.333749
3	rs35923522:140509297:A:AT	140509297	0	A	AT	0.184	-0.02029	0.0152412	0.185459
3	rs7639879:140509995:A:G	140509995	0	A	G	0.184	-0.0202754	0.0152421	0.185802
3	rs148872550:140510407:G:GA	140510407	0	GA	G	0.01	0.0118214	0.057487	0.834544
3	rs77485044:140510453:C:T	140510453	0	T	C	0.2	-0.00196824	0.013876	0.886412
3	rs11707850:140511157:A:G	140511157	0	G	A	0.571	0.00804528	0.0116614	0.492054
3	rs35072478:140511807:C:CA	140511807	0	CA	C	0.604	0.00988742	0.0114556	0.390452
3	3:140511901:GAAA:GAA	140511901	0	GAAA	GAA	0.19	-0.0177744	0.0150327	0.239832
3	rs12497874:140512345:T:A	140512345	0	T	A	0.179	-0.0168028	0.0152604	0.273794
3	rs9825227:140512596:A:G	140512596	0	G	A	0.607	0.0099659	0.0114729	0.387531
3	rs9811819:140512889:T:C	140512889	0	T	C	0.193	-0.0177051	0.0149999	0.240742
3	rs12495432:140513527:C:T	140513527	0	T	C	0.052	-0.0375109	0.0252054	0.136402
3	rs10935398:140513550:A:G	140513550	0	G	A	0.206	-0.00107397	0.0138027	0.93733
3	rs10935399:140513625:C:G	140513625	0	G	C	0.206	-0.000643462	0.0138009	0.962162
3	rs6766731:140513824:G:C	140513824	0	C	G	0.206	-0.000649997	0.013801	0.961785
3	rs6779600:140514022:T:C	140514022	0	C	T	0.206	-0.000639208	0.013802	0.962411
3	AX-153292814	140514066	0	GA	-	0.205	0.000400561	0.0134697	0.975822
3	rs77401039:140514066:G:GGA	140514066	0	GGA	G	0.206	-0.000622955	0.0138042	0.963348
3	rs6767120:140514171:G:T	140514171	0	T	G	0.206	-0.000686084	0.0138028	0.959704
3	rs6779910:140514357:T:A	140514357	0	A	T	0.206	-0.000682407	0.0138032	0.959916
3	rs76350531:140514468:TA:T	140514468	0	T	TA	0.206	-0.000660525	0.0138031	0.961192
3	rs6769722:140514498:G:C	140514498	0	C	G	0.206	-0.000639514	0.0138036	0.962398
3	rs4580523:140514758:C:T	140514758	0	T	C	0.6	0.0102338	0.0115102	0.375979
3	rs115843233:140514815:G:A	140514815	0	A	G	0.207	-0.000714504	0.0137809	0.957785
3	rs75112595:140514829:T:A	140514829	0	A	T	0.206	-0.000703479	0.0138043	0.9587
3	rs4683378:140515242:A:G	140515242	0	G	A	0.243	-7.05643e-05	0.0130512	0.996283
3	rs4683521:140515941:C:G	140515941	0	G	C	0.243	-9.494e-05	0.0130525	0.994791
3	rs12493299:140516297:G:A	140516297	0	A	G	0.251	0.000927271	0.0129421	0.942207
3	rs139710650:140517170:G:A	140517170	0	G	A	0.152	-0.0267374	0.0173245	0.123766
3	rs146146249:140517202:G:A	140517202	0	A	G	0.6	0.0102694	0.0115116	0.374379
3	3:140517479:G:A	140517479	0	A	G	0.013	-0.0599106	0.0630237	0.340966
3	rs142617897:140517659:C:T	140517659	0	C	T	0.192	-0.0189716	0.0152443	0.215773
3	rs10935401:140518129:G:A	140518129	0	G	A	0.147	-0.0296948	0.0176682	0.0935775
3	rs6439945:140518722:A:G	140518722	0	A	G	0.146	-0.029978	0.0176811	0.090731
3	rs6439946:140518741:G:T	140518741	0	T	G	0.607	0.011865	0.0115359	0.30546
3	rs6439947:140518801:A:G	140518801	0	A	G	0.148	-0.0286713	0.0177024	0.106243
3	rs6439948:140519001:C:T	140519001	0	T	C	0.607	0.0117999	0.0115347	0.308072
3	3:140519406:T:G	140519406	0	G	T	0.012	0.0271296	0.0573101	0.637737
3	rs4683522:140519805:C:G	140519805	0	C	G	0.147	-0.0297784	0.0176726	0.0927443
3	rs2203842:140520673:T:C	140520673	0	C	T	0.571	0.00832763	0.0116803	0.477614
3	rs35677031:140520898:T:C	140520898	0	C	T	0.243	-0.000101394	0.0130603	0.994405
3	rs12491359:140521178:A:C	140521178	0	C	A	0.199	-0.00201732	0.0139401	0.884124
3	rs114089312:140521256:C:T	140521256	0	T	C	0.212	-0.00288085	0.0136671	0.832498
3	rs6785763:140521263:T:A	140521263	0	A	T	0.602	0.011225	0.0115364	0.332417
3	rs6775605:140521522:G:A	140521522	0	A	G	0.602	0.0113407	0.0115286	0.327083
3	rs4339090:140522127:G:A	140522127	0	A	G	0.599	0.0102266	0.0115281	0.377081
3	rs9849577:140522188:A:T	140522188	0	T	A	0.571	0.00829999	0.0116826	0.479162
3	rs115264884:140522189:T:C	140522189	0	C	T	0.02	-0.0361711	0.0410827	0.379984
3	rs2090611:140522335:T:C	140522335	0	C	T	0.607	0.0118051	0.0115415	0.308148
3	rs146730280:140522741:C:T	140522741	0	T	C	0.012	-0.0254969	0.0528629	0.627634
3	rs9637397:140523182:G:A	140523182	0	A	G	0.201	-0.00259046	0.0139554	0.852
3	rs7625699:140523353:C:T	140523353	0	T	C	0.602	0.0112977	0.0115418	0.329519
3	rs7637532:140523430:T:G	140523430	0	G	T	0.599	0.0102771	0.011532	0.374904
3	rs201347538:140523508:T:C	140523508	0	C	T	0.457	0.00798012	0.0125181	0.527301
3	rs7628240:140523693:C:T	140523693	0	T	C	0.604	0.0104153	0.0115464	0.369012
3	rs9842153:140523881:T:C	140523881	0	C	T	0.607	0.0118081	0.0115441	0.308136
3	rs2139268:140524107:T:A	140524107	0	T	A	0.192	-0.0192198	0.0152632	0.210382
3	rs9823140:140524312:G:T	140524312	0	T	G	0.602	0.01159	0.0115404	0.317043
3	3:140524436:T:<INS:ME:ALU>:140524714	140524436	0	<INS:ME:ALU>	T	0.443	0.0128422	0.0127525	0.316087
3	rs9843303:140524629:T:C	140524629	0	C	T	0.571	0.00831583	0.0116866	0.478483
3	rs11707959:140525162:T:G	140525162	0	G	T	0.571	0.00831	0.0116877	0.478831
3	rs1850747:140526036:G:A	140526036	0	G	A	0.19	-0.020038	0.015248	0.190943
3	rs2139266:140526480:C:T	140526480	0	C	T	0.17	-0.016219	0.0159051	0.310349
3	rs190963293:140526494:C:A	140526494	0	A	C	0.013	-0.0131981	0.085678	0.873357
3	rs9881270:140526535:G:C	140526535	0	C	G	0.571	0.00833292	0.0116881	0.477625
3	rs199674767:140526651:TTG:T	140526651	0	T	TTG	0.657	0.0121449	0.0143841	0.401808
3	rs9810086:140526890:C:A	140526890	0	A	C	0.602	0.011313	0.011545	0.328984
3	rs9847551:140526907:A:G	140526907	0	G	A	0.602	0.0113128	0.011545	0.328991
3	rs147953545:140526945:T:C	140526945	0	C	T	0.048	0.00810623	0.0262764	0.758681
3	rs9810271:140527012:C:T	140527012	0	T	C	0.602	0.0112682	0.0115464	0.330972
3	3:140527111:G:T	140527111	0	T	G	0.013	-0.0596273	0.0630377	0.343364
3	3:140527454:G:GTTTTT	140527454	0	G	GTTTTT	0.195	-0.0187502	0.0150501	0.215102
3	rs9811065:140527491:C:T	140527491	0	T	C	0.599	0.0101601	0.0115391	0.380699
3	rs34255705:140527508:C:CT	140527508	0	C	CT	0.19	-0.0200809	0.0152488	0.190014
3	rs9811335:140527650:C:G	140527650	0	C	G	0.19	-0.0201027	0.0154288	0.194976
3	rs2102875:140528025:C:T	140528025	0	T	C	0.607	0.0116416	0.0115557	0.315463
3	rs11711297:140528321:T:C	140528321	0	C	T	0.599	0.0102739	0.0115387	0.375321
3	rs9835982:140528353:T:G	140528353	0	G	T	0.607	0.0118351	0.0115522	0.307362
3	rs11707358:140528842:C:T	140528842	0	T	C	0.599	0.0103021	0.0115396	0.374041
3	rs28852416:140529870:G:A	140529870	0	A	G	0.571	0.00843984	0.0116948	0.47222
3	rs12488330:140530229:G:A	140530229	0	A	G	0.245	0.000517479	0.013007	0.967668
3	rs10935403:140530232:C:G	140530232	0	C	G	0.142	-0.0258113	0.0177989	0.148024
3	rs10935404:140530402:C:T	140530402	0	C	T	0.147	-0.0301723	0.0177059	0.0890967
3	rs11717235:140530565:A:G	140530565	0	A	G	0.147	-0.0301438	0.0177069	0.0894182
3	3:140531038:T:C	140531038	0	C	T	0.017	-0.0261963	0.0738019	0.723006
3	3:140531041:T:C	140531041	0	C	T	0.017	-0.0261963	0.0738019	0.723006
3	3:140531046:T:C	140531046	0	C	T	0.017	-0.0261963	0.0738019	0.723006
3	rs201311560:140531213:A:G	140531213	0	G	A	0.022	-0.0260069	0.0402796	0.519379
3	rs11514586:140531260:A:G	140531260	0	G	A	0.243	-0.000127903	0.0130793	0.9928
3	rs11520525:140531380:A:G	140531380	0	G	A	0.245	0.00056309	0.013009	0.96488
3	rs184550222:140531441:G:A	140531441	0	A	G	0.013	0.000290615	0.0693268	0.998512
3	rs188308601:140531456:T:A	140531456	0	A	T	0.013	0.000290615	0.0693268	0.998512
3	rs78118457:140531514:C:T	140531514	0	T	C	0.243	-0.000139036	0.01308	0.992117
3	rs55958152:140531865:T:G	140531865	0	G	T	0.599	0.0103183	0.0115466	0.373572
3	rs140371880:140532346:AT:A	140532346	0	A	AT	0.598	0.0106413	0.0115414	0.358516
3	rs1607493:140532469:T:C	140532469	0	T	C	0.145	-0.0304151	0.0177518	0.0873459
3	rs11712759:140533455:C:A	140533455	0	A	C	0.595	0.0120515	0.0117085	0.305172
3	rs11712892:140533823:G:A	140533823	0	A	G	0.603	0.0140766	0.0117775	0.233466
3	rs58579231:140533965:CA:C	140533965	0	C	CA	0.596	0.0138872	0.0117935	0.240517
3	rs11713808:140534233:G:A	140534233	0	A	G	0.596	0.0166358	0.0118842	0.162743
3	rs62266034:140534238:C:T	140534238	0	T	C	0.593	0.0154939	0.0118851	0.193741
3	rs11717901:140534240:T:A	140534240	0	A	T	0.593	0.0155046	0.0118853	0.193444
3	rs78911695:140534481:A:C	140534481	0	C	A	0.112	0.0220326	0.0179266	0.219925
3	rs62266035:140534805:A:G	140534805	0	G	A	0.597	0.0142795	0.011904	0.231835
3	rs12634625:140534844:G:A	140534844	0	G	A	0.196	-0.0212055	0.0156841	0.178491
3	rs77919462:140534884:AACTC:A	140534884	0	A	AACTC	0.591	0.0142064	0.011897	0.233981
3	AX-153288585	140534885	0	-	ACTC	0.606	0.00896041	0.0113677	0.43369
3	rs56337530:140535343:A:G	140535343	0	G	A	0.596	0.0149729	0.0119604	0.212051
3	rs11716915:140535576:A:C	140535576	0	C	A	0.595	0.0153167	0.011981	0.202489
3	rs11716917:140535584:A:T	140535584	0	T	A	0.595	0.0152946	0.0119823	0.203192
3	rs11716928:140535638:A:G	140535638	0	G	A	0.595	0.0153499	0.0119916	0.2019
3	rs111251463:140535742:AT:A	140535742	0	A	AT	0.595	0.0154857	0.0119944	0.198046
3	rs62266037:140535744:G:C	140535744	0	C	G	0.595	0.0155059	0.0119947	0.19747
3	rs2102876:140535779:C:T	140535779	0	T	C	0.595	0.0154796	0.0119977	0.198355
3	rs2090612:140535902:T:C	140535902	0	C	T	0.594	0.0156569	0.0120094	0.193678
3	rs2090613:140535975:C:T	140535975	0	T	C	0.594	0.0158066	0.0120132	0.189573
3	rs11714350:140536605:T:C	140536605	0	C	T	0.593	0.0162878	0.0120502	0.177726
3	rs146558180:140536687:C:G	140536687	0	G	C	0.25	-0.00427095	0.0135245	0.752797
3	rs57856444:140537105:T:C	140537105	0	C	T	0.597	0.0198562	0.0120918	0.101342
3	rs57782376:140537390:A:G	140537390	0	G	A	0.026	0.0408467	0.0382368	0.285969
3	rs59868866:140537506:GAA:G	140537506	0	G	GAA	0.562	0.0136417	0.0121928	0.264593
3	rs55869551:140537607:G:A	140537607	0	A	G	0.595	0.0186476	0.0121092	0.124419
3	rs11711439:140537685:G:A	140537685	0	A	G	0.559	0.0144237	0.0121786	0.237484
3	rs56331011:140537786:A:G	140537786	0	G	A	0.559	0.0141674	0.012173	0.245687
3	rs73233070:140537952:T:C	140537952	0	C	T	0.56	0.0150425	0.0121891	0.218417
3	rs72987179:140538000:C:T	140538000	0	T	C	0.211	-0.00799764	0.0143799	0.577149
3	rs115322212:140538274:C:G	140538274	0	G	C	0.025	0.0453367	0.0384897	0.238987
3	rs72987180:140538648:A:G	140538648	0	G	A	0.277	0.000814486	0.0130953	0.949847
3	rs56268440:140538791:G:C	140538791	0	C	G	0.556	0.0151904	0.0121151	0.211098
3	rs142729205:140538834:C:CAGG	140538834	0	CAGG	C	0.277	0.0013786	0.0130747	0.915473
3	rs7615165:140539360:G:A	140539360	0	A	G	0.443	-0.0198336	0.0120471	0.100366
3	rs114595122:140539457:A:T	140539457	0	T	A	0.016	-0.0104774	0.0439683	0.811594
3	AX-34082519	140539482	0	T	A	0.017	-0.0222352	0.0424617	0.600979
3	rs139668763:140539516:T:C	140539516	0	C	T	0.014	0.0788805	0.088195	0.37132
3	rs144329071:140539561:G:A	140539561	0	A	G	0.027	-0.0252304	0.0374062	0.499889
3	rs34429022:140539783:C:CA	140539783	0	CA	C	0.023	-0.00593322	0.0456377	0.898753
3	rs74282910:140539815:G:A	140539815	0	A	G	0.01	-0.111404	0.0705771	0.114469
3	rs72987184:140539918:G:A	140539918	0	A	G	0.019	-0.0792685	0.0486435	0.10341
3	AX-14133000	140540718	0	G	A	0.591	0.0284078	0.011403	0.0128486
3	rs5853006:140540771:A:AG	140540771	0	AG	A	0.579	0.0272988	0.0116177	0.0187997
3	rs76010284:140541208:G:A	140541208	0	A	G	0.208	-0.0118057	0.014053	0.399615
3	rs73870020:140542141:C:T	140542141	0	T	C	0.145	-0.00768634	0.0167679	0.649582
3	rs6808549:140542380:C:T	140542380	0	T	C	0.555	0.00605499	0.0116877	0.602591
3	rs199894453:140543139:C:CA	140543139	0	CA	C	0.113	-0.0150922	0.018381	0.411105
3	3:140544407:C:<CN0>:0	140544407	0	<CN0>	C	0.525	0.0215191	0.0115104	0.061527
3	rs77004671:140544570:A:C	140544570	0	C	A	0.01	-0.0307895	0.0608705	0.616556
3	rs145319130:140545034:A:C	140545034	0	C	A	0.25	0.00152444	0.0152677	0.920944
3	rs13062614:140545222:C:A	140545222	0	A	C	0.672	-0.00753458	0.0136508	0.581706
3	rs11922809:140545413:C:G	140545413	0	G	C	0.672	-0.00750901	0.0136507	0.582993
3	rs7619596:140545594:C:A	140545594	0	A	C	0.671	-0.00727695	0.013651	0.59467
3	rs149778380:140546804:G:GC	140546804	0	GC	G	0.205	-0.00720826	0.0141224	0.609003
3	rs1401511:140546810:A:C	140546810	0	C	A	0.6	-0.0203383	0.0132678	0.126637
3	rs80167371:140547196:C:T	140547196	0	T	C	0.199	-0.00929546	0.014237	0.512953
3	rs75248747:140548803:C:T	140548803	0	T	C	0.208	-0.00918274	0.0140656	0.513695
3	AX-11238878	140549085	0	G	A	0.101	-0.0318363	0.0199425	0.11095
3	rs13087461:140549446:G:A	140549446	0	A	G	0.093	-0.0330686	0.020762	0.111969
3	rs7640540:140550465:A:G	140550465	0	A	G	0.171	-0.00267102	0.0152148	0.858695
3	rs59107511:140551073:CT:C	140551073	0	CT	C	0.197	-0.00294819	0.0145041	0.838111
3	rs4683379:140551188:C:T	140551188	0	T	C	0.619	0.0100311	0.0118894	0.397563
3	rs11929269:140551223:C:T	140551223	0	T	C	0.082	-0.0275309	0.0223355	0.219391
3	rs4683523:140551253:T:A	140551253	0	A	T	0.525	0.0208318	0.0115081	0.0702668
3	rs76623472:140551617:C:T	140551617	0	T	C	0.199	-0.00907356	0.0142549	0.523572
3	rs11291195:140551821:TA:T	140551821	0	T	TA	0.735	-0.00196788	0.0143177	0.89381
3	rs9831298:140551863:T:C	140551863	0	T	C	0.181	-0.00468518	0.014828	0.750803
3	rs13062053:140552114:C:T	140552114	0	T	C	0.092	-0.0378412	0.02093	0.0712139
3	rs10084683:140552262:T:C	140552262	0	T	C	0.171	-0.00258673	0.0152179	0.863071
3	rs151202672:140552264:G:C	140552264	0	C	G	0.525	0.0207022	0.0115149	0.0721848
3	rs9289613:140552328:A:G	140552328	0	A	G	0.181	-0.00473303	0.0148287	0.74837
3	rs9812970:140552662:G:A	140552662	0	G	A	0.181	-0.0047177	0.0148284	0.74915
3	rs4683524:140553714:A:G	140553714	0	G	A	0.094	-0.0323727	0.0207715	0.120097
3	rs7628547:140554116:C:T	140554116	0	C	T	0.173	-0.00576162	0.0151431	0.701546
3	rs10708545:140554132:CA:C	140554132	0	CA	C	0.171	-0.00263261	0.015217	0.860686
3	rs985005:140554840:G:T	140554840	0	G	T	0.181	-0.00475017	0.0148294	0.747507
3	rs5853007:140554949:T:TA	140554949	0	T	TA	0.181	-0.0047684	0.0148293	0.746576
3	rs985004:140555211:C:T	140555211	0	C	T	0.173	-0.00572249	0.0151445	0.703487
3	rs4410426:140555684:G:A	140555684	0	G	A	0.183	-0.00359243	0.0147929	0.806828
3	rs146955141:140555771:GGCAATA:G	140555771	0	G	GGCAATA	0.199	-0.00851877	0.0142548	0.549311
3	rs74282911:140556006:T:C	140556006	0	C	T	0.199	-0.00872588	0.0142666	0.539911
3	rs12374195:140556041:C:T	140556041	0	C	T	0.174	-0.00454284	0.0151045	0.761444
3	rs112351661:140556718:CA:C	140556718	0	C	CA	0.627	0.00746097	0.0128953	0.563614
3	rs6439951:140557205:T:C	140557205	0	T	C	0.174	-0.00451017	0.0151053	0.763105
3	rs4373046:140557394:T:A	140557394	0	T	A	0.174	-0.00452456	0.0151055	0.762387
3	rs6439952:140557490:G:T	140557490	0	T	G	0.616	0.0102774	0.01186	0.384885
3	rs4683525:140557681:T:C	140557681	0	C	T	0.045	-0.00285668	0.0287842	0.924488
3	rs4683380:140557830:T:C	140557830	0	T	C	0.174	-0.00433967	0.0150968	0.771549
3	rs75113476:140558276:G:A	140558276	0	A	G	0.196	-0.0100221	0.0144189	0.48603
3	rs12633393:140558859:T:C	140558859	0	C	T	0.616	0.0105427	0.0118469	0.372223
3	rs59092821:140558948:G:GGGCTGCTATTCA	140558948	0	G	GGGCTGCTATTCA	0.174	-0.00456159	0.0150931	0.760218
3	rs2030295:140559022:A:G	140559022	0	A	G	0.183	-0.00321454	0.0147819	0.826568
3	rs75731867:140560723:C:T	140560723	0	T	C	0.203	-0.00966303	0.0141172	0.492837
3	rs2310830:140560807:C:T	140560807	0	T	C	0.623	0.0101361	0.0118743	0.391616
3	rs2139269:140561465:C:T	140561465	0	T	C	0.623	0.010005	0.0118723	0.39766
3	rs146303489:140561738:AT:A	140561738	0	A	AT	0.2	-0.00967108	0.014221	0.49546
3	rs13070009:140561987:T:C	140561987	0	T	C	0.176	-0.00433125	0.0150205	0.771155
3	rs117256989:140562191:G:A	140562191	0	A	G	0.016	-0.135185	0.0455858	0.00303927
3	rs12490903:140562869:C:T	140562869	0	T	C	0.2	-0.0102038	0.0142274	0.47222
3	rs6771242:140563185:A:G	140563185	0	G	A	0.616	0.0107978	0.0118353	0.360295
3	rs72989004:140565236:T:C	140565236	0	C	T	0.202	-0.0101791	0.0141822	0.471785
3	rs9849881:140566130:T:C	140566130	0	T	C	0.174	-0.00532765	0.0150342	0.720977
3	rs4305401:140567177:T:C	140567177	0	C	T	0.614	0.0100732	0.0117898	0.391555
3	rs6785149:140567202:A:G	140567202	0	G	A	0.614	0.0100342	0.0117908	0.39341
3	rs6439953:140570035:G:A	140570035	0	A	G	0.614	0.00996495	0.0117832	0.396387
3	rs7629740:140570393:T:A	140570393	0	T	A	0.174	-0.00496865	0.0150196	0.738727
3	rs9852278:140570641:G:A	140570641	0	G	A	0.174	-0.00494088	0.0150195	0.74012
3	rs9814403:140570721:A:G	140570721	0	A	G	0.174	-0.00494757	0.0150195	0.739784
3	rs11924121:140571127:C:T	140571127	0	T	C	0.614	0.00996705	0.0117823	0.396253
3	rs35040805:140571772:G:GA	140571772	0	G	GA	0.176	-0.00682893	0.0149982	0.646909
3	rs1401510:140572666:C:G	140572666	0	C	G	0.174	-0.00491692	0.0150182	0.741304
3	rs35155833:140572854:AGT:A	140572854	0	A	AGT	0.274	-0.00848972	0.0135856	0.53281
3	rs2871616:140573048:T:C	140573048	0	C	T	0.614	0.00993254	0.0117823	0.39788
3	rs4683526:140573899:T:C	140573899	0	T	C	0.174	-0.00493738	0.0150176	0.740265
3	rs75576638:140574072:A:G	140574072	0	G	A	0.057	-0.0672599	0.0244373	0.00588985
3	rs187475731:140574545:T:A	140574545	0	A	T	0.026	-0.0211848	0.036011	0.556963
3	rs6782944:140575080:T:C	140575080	0	T	C	0.2	-0.00779326	0.0142958	0.584088
3	rs9850224:140575287:G:A	140575287	0	A	G	0.212	-0.00971038	0.0139501	0.486111
3	rs1356661:140575579:G:T	140575579	0	T	G	0.614	0.00992496	0.0117807	0.398182
3	rs79724932:140575926:G:A	140575926	0	A	G	0.202	-0.00949231	0.0142076	0.50283
3	rs188842899:140577664:T:C	140577664	0	C	T	0.031	-0.0881647	0.0343782	0.0102798
3	rs71304260:140577724:C:CCT	140577724	0	CCT	C	0.022	0.0592024	0.0430984	0.168254
3	rs4502557:140578701:T:A	140578701	0	A	T	0.614	0.00990089	0.0117767	0.399161
3	rs28613731:140578821:C:A	140578821	0	A	C	0.203	-0.00760245	0.0140934	0.58853
3	rs13066615:140579311:T:C	140579311	0	T	C	0.174	-0.00488174	0.0149899	0.742594
3	rs6787459:140580129:G:A	140580129	0	G	A	0.174	-0.00485943	0.0149619	0.743256
3	rs2310836:140580405:T:C	140580405	0	T	C	0.174	-0.00484957	0.0149554	0.743647
3	rs2310835:140580479:G:C	140580479	0	G	C	0.174	-0.00489395	0.0149538	0.741378
3	rs116899953:140581363:A:G	140581363	0	G	A	0.201	-0.0076411	0.0140844	0.586273
3	rs4683381:140581385:A:T	140581385	0	A	T	0.174	-0.00488421	0.0149359	0.741575
3	rs4683382:140581448:G:T	140581448	0	G	T	0.174	-0.00489351	0.0149346	0.741079
3	rs117450788:140581803:G:A	140581803	0	A	G	0.021	-0.0324577	0.0514283	0.529091
3	rs1401512:140582147:T:A	140582147	0	T	A	0.173	0.000365371	0.0149303	0.982556
3	rs78484522:140583451:A:AG	140583451	0	AG	A	0.208	-0.00696577	0.0137797	0.61229
3	rs112923557:140584101:C:T	140584101	0	T	C	0.207	-0.00703104	0.0137605	0.608489
3	rs1850748:140584240:C:T	140584240	0	T	C	0.611	0.00413642	0.0115833	0.719446
3	rs74186992:140584267:G:T	140584267	0	T	G	0.207	-0.00701426	0.0137542	0.609189
3	rs4274724:140584470:C:T	140584470	0	C	T	0.174	0.00118544	0.0147545	0.93809
3	rs4482642:140584599:T:C	140584599	0	C	T	0.619	0.00419316	0.0116037	0.715558
3	3:140584947:T:C	140584947	0	C	T	0.011	0.0801342	0.104472	0.447812
3	rs78687862:140585036:G:A	140585036	0	A	G	0.207	-0.00687409	0.0137457	0.616114
3	rs200949311:140585095:GA:G	140585095	0	G	GA	0.203	-0.0066449	0.01386	0.630427
3	rs9880766:140586387:G:A	140586387	0	A	G	0.611	0.00449128	0.0115604	0.696061
3	rs9880929:140586505:G:A	140586505	0	A	G	0.62	0.00370392	0.0116055	0.747293
3	rs1607494:140586901:C:T	140586901	0	T	C	0.611	0.00450387	0.011558	0.695193
3	rs145190977:140587762:G:C	140587762	0	C	G	0.062	0.0197511	0.0238758	0.408978
3	rs62267862:140587800:C:G	140587800	0	G	C	0.01	-0.0168142	0.0592812	0.779798
3	rs13072119:140589150:C:T	140589150	0	T	C	0.62	0.00384036	0.0115847	0.737962
3	rs13072598:140589250:G:A	140589250	0	A	G	0.612	0.00456399	0.0115598	0.691121
3	AX-14133083	140590013	0	G	A	0.619	0.00312277	0.0115619	0.784843
3	rs9864312:140590632:A:G	140590632	0	A	G	0.177	0.0013651	0.0145952	0.927233
3	rs2310834:140591385:C:T	140591385	0	T	C	0.62	0.00335989	0.0115785	0.769455
3	rs148839813:140591413:G:A	140591413	0	A	G	0.204	-0.00601274	0.0138134	0.662233
3	rs2310833:140591419:G:A	140591419	0	G	A	0.174	0.000617838	0.0147092	0.968685
3	rs2310832:140591511:T:C	140591511	0	C	T	0.621	0.00367201	0.0115966	0.749191
3	rs2310831:140591730:T:G	140591730	0	T	G	0.174	0.000624237	0.0147095	0.968335
3	rs9873945:140591963:A:G	140591963	0	A	G	0.177	0.00128609	0.0145948	0.931529
3	rs2139270:140592663:A:T	140592663	0	T	A	0.62	0.00385417	0.0115851	0.737073
3	rs12496619:140592786:A:G	140592786	0	G	A	0.202	-0.00750554	0.0138799	0.587447
3	rs6770860:140592919:A:C	140592919	0	C	A	0.62	0.00385654	0.0115856	0.736927
3	rs6770946:140592981:A:G	140592981	0	G	A	0.612	0.00403954	0.0115624	0.725267
3	rs1850749:140593088:G:A	140593088	0	G	A	0.177	0.0012557	0.014594	0.93318
3	rs10935408:140594046:G:A	140594046	0	A	G	0.62	0.00339134	0.0115862	0.767416
3	rs7645969:140594623:G:A	140594623	0	A	G	0.62	0.00340181	0.0115867	0.766737
3	rs7613689:140594883:T:C	140594883	0	C	T	0.62	0.00390833	0.0115874	0.733597
3	rs7646259:140594894:G:A	140594894	0	G	A	0.174	0.000452407	0.0147069	0.977637
3	rs7646261:140594902:G:T	140594902	0	T	G	0.611	0.00453794	0.0115526	0.69288
3	rs7646268:140594931:G:A	140594931	0	G	A	0.173	0.0011693	0.0147307	0.939047
3	rs7613718:140594963:T:C	140594963	0	T	C	0.174	0.000453382	0.0147067	0.97759
3	rs9829682:140595928:G:T	140595928	0	T	G	0.62	0.00393806	0.0115871	0.731654
3	rs9849876:140596210:T:C	140596210	0	C	T	0.62	0.00393171	0.011587	0.732062
3	rs9830157:140596235:G:A	140596235	0	A	G	0.611	0.0045595	0.011552	0.69148
3	rs9829906:140596237:C:G	140596237	0	C	G	0.174	0.000389224	0.0147039	0.981065
3	rs13083694:140596681:G:T	140596681	0	T	G	0.62	0.00395604	0.0115872	0.730489
3	rs9850806:140596755:T:G	140596755	0	G	T	0.62	0.00394936	0.0115872	0.730922
3	rs1829424:140597469:C:T	140597469	0	T	C	0.62	0.00395424	0.0115872	0.730603
3	3:140597854:C:A	140597854	0	A	C	0.011	0.0505701	0.0593862	0.395331
3	rs6776918:140598082:T:G	140598082	0	T	G	0.174	0.000264291	0.0147089	0.987851
3	AX-14133092	140598514	0	G	C	0.207	-0.00664563	0.0137033	0.626848
3	rs12491606:140598976:C:T	140598976	0	T	C	0.203	-0.00650215	0.0138029	0.636374
3	rs60615162:140599030:C:CAAAAAAAA	140599030	0	CAAAAAAAA	C	0.61	0.00869374	0.0116725	0.45503
3	rs1967552:140599752:T:C	140599752	0	C	T	0.62	0.0039893	0.0115881	0.728349
3	rs4683528:140600005:C:A	140600005	0	A	C	0.62	0.00397689	0.0115886	0.729163
3	rs4683529:140600339:T:A	140600339	0	T	A	0.174	0.000289926	0.0147054	0.986447
3	rs2203843:140601226:T:C	140601226	0	T	C	0.174	0.000282171	0.0147081	0.986872
3	rs2203844:140601326:G:C	140601326	0	C	G	0.62	0.00383383	0.0115967	0.738647
3	rs2310865:140601487:A:G	140601487	0	G	A	0.62	0.00402127	0.0115913	0.726342
3	rs2310864:140601583:A:G	140601583	0	A	G	0.174	0.000261767	0.0147086	0.98798
3	rs56715634:140601789:C:A	140601789	0	A	C	0.62	0.00394897	0.0115946	0.73112
3	rs57950077:140601795:T:C	140601795	0	C	T	0.62	0.0039565	0.0115948	0.730636
3	rs374551937:140602120:G:A	140602120	0	A	G	0.258	0.00773623	0.0162599	0.634463
3	rs4683384:140602129:A:G	140602129	0	G	A	0.606	0.00830166	0.0116139	0.47303
3	rs76066383:140602532:T:C	140602532	0	C	T	0.206	-0.00584398	0.0137298	0.669458
3	rs74530894:140602587:C:T	140602587	0	T	C	0.203	-0.00656596	0.013815	0.633365
3	rs75476018:140602968:G:A	140602968	0	A	G	0.206	-0.00585414	0.0137306	0.668937
3	rs6793954:140603142:A:C	140603142	0	A	C	0.174	0.000251893	0.0147104	0.988514
3	rs369380414:140603621:GGTTTTTTTGTTT:G	140603621	0	G	GGTTTTTTTGTTT	0.204	-0.00677009	0.0137995	0.622693
3	rs12487692:140604862:C:A	140604862	0	A	C	0.203	-0.00660981	0.0138207	0.631241
3	rs2310863:140605060:A:T	140605060	0	T	A	0.62	0.00406997	0.0115985	0.72336
3	rs2310862:140606196:C:T	140606196	0	T	C	0.62	0.00405566	0.0116009	0.724334
3	rs10663662:140606220:G:GAA	140606220	0	GAA	G	0.605	0.00583683	0.0116751	0.615071
3	rs2176653:140606380:T:C	140606380	0	C	T	0.62	0.00395757	0.0116022	0.730791
3	rs72584902:140606610:C:CT	140606610	0	C	CT	0.174	0.000233987	0.0147154	0.989487
3	rs6783099:140606754:G:A	140606754	0	G	A	0.174	0.000240651	0.0147155	0.989125
3	rs6783024:140606863:C:T	140606863	0	T	C	0.62	0.00408417	0.0116026	0.722528
3	rs4683530:140607547:A:G	140607547	0	G	A	0.611	0.00466023	0.011569	0.685486
3	rs4683531:140607600:G:A	140607600	0	A	G	0.62	0.00406312	0.0116039	0.723912
3	rs4683532:140607795:C:A	140607795	0	C	A	0.174	0.000210426	0.0147172	0.990772
3	rs4683533:140608020:A:G	140608020	0	A	G	0.174	0.000214126	0.0147179	0.990571
3	rs113416278:140608022:AG:A	140608022	0	A	AG	0.206	-0.00588781	0.0137451	0.667469
3	rs371003402:140608734:C:CAA	140608734	0	CAA	C	0.648	0.00432128	0.012054	0.717049
3	rs6790201:140608779:G:A	140608779	0	A	G	0.62	0.00401674	0.0116065	0.726961
3	3:140609014:T:A	140609014	0	A	T	0.011	0.0822923	0.104691	0.43651
3	rs7650119:140610178:T:C	140610178	0	C	T	0.206	-0.00516215	0.0137436	0.706278
3	rs4683534:140610217:C:T	140610217	0	T	C	0.611	0.00461198	0.011574	0.688674
3	rs6439959:140610395:C:G	140610395	0	G	C	0.078	-0.0106292	0.0235854	0.65478
3	rs112356603:140610924:G:GAGAATT	140610924	0	GAGAATT	G	0.206	-0.00493911	0.0137473	0.718433
3	rs74997953:140610952:G:A	140610952	0	A	G	0.017	-0.0214167	0.0570525	0.707698
3	rs12493189:140611014:G:A	140611014	0	A	G	0.206	-0.00512225	0.0137465	0.708496
3	rs55716653:140611394:A:T	140611394	0	T	A	0.206	-0.00509707	0.0137484	0.709896
3	rs1914897:140611538:G:A	140611538	0	A	G	0.611	0.00461539	0.0115771	0.688535
3	rs6798213:140612647:T:C	140612647	0	C	T	0.206	-0.00509856	0.0137509	0.709867
3	rs76820081:140613363:C:T	140613363	0	T	C	0.206	-0.00508544	0.0137525	0.710612
3	rs11919319:140613976:A:T	140613976	0	T	A	0.042	-0.0790804	0.0311685	0.0112649
3	rs12637957:140614616:G:C	140614616	0	C	G	0.309	0.0230572	0.0129191	0.0745558
3	rs4683535:140615081:A:G	140615081	0	A	G	0.174	0.000459317	0.0147292	0.97731
3	rs4370001:140615255:G:A	140615255	0	A	G	0.611	0.00462185	0.0115832	0.68828
3	rs73870052:140615656:C:T	140615656	0	T	C	0.206	-0.00511512	0.0137578	0.709102
3	rs73870053:140615960:T:G	140615960	0	G	T	0.206	-0.00511446	0.0137582	0.709146
3	rs4683536:140616168:C:T	140616168	0	T	C	0.611	0.00460871	0.0115841	0.689136
3	rs73870054:140616619:T:A	140616619	0	A	T	0.206	-0.0050857	0.0137609	0.710749
3	rs949943:140616735:C:T	140616735	0	T	C	0.529	0.00747458	0.0114351	0.512881
3	rs73870055:140616923:G:C	140616923	0	C	G	0.206	-0.00510364	0.0137622	0.709802
3	rs1160288:140617135:C:T	140617135	0	T	C	0.611	0.00463586	0.0115872	0.687482
3	rs1160289:140617162:T:A	140617162	0	T	A	0.174	0.000418159	0.0147333	0.979546
3	rs60330362:140617497:C:A	140617497	0	A	C	0.206	-0.0051318	0.0137711	0.708465
3	3:140617939:A:G	140617939	0	G	A	0.026	0.0804698	0.0478262	0.0924538
3	rs73870057:140618020:C:G	140618020	0	G	C	0.206	-0.00511961	0.013781	0.709306
3	rs73870058:140618238:C:T	140618238	0	T	C	0.206	-0.00510519	0.0137856	0.710178
3	rs7433538:140618640:G:A	140618640	0	A	G	0.611	0.00466656	0.0116077	0.686051
3	rs74685224:140618826:G:A	140618826	0	A	G	0.017	-0.0156953	0.0568252	0.782529
3	rs113028735:140618861:CT:C	140618861	0	C	CT	0.266	-0.00276457	0.0135049	0.837463
3	rs112733550:140619311:GA:G	140619311	0	G	GA	0.206	-0.00527159	0.013866	0.702798
3	rs74217723:140620010:T:A	140620010	0	A	T	0.205	-0.00534326	0.0139307	0.700239
3	rs375533676:140620309:GCCATCTTGGGAGCAGCCTGCCA:G	140620309	0	G	GCCATCTTGGGAGCAGCCTGCCA	0.042	-0.0644198	0.0310692	0.0383552
3	3:140620331:A:G	140620331	0	G	A	0.033	-0.0753733	0.0359898	0.0362102
3	rs60142882:140620463:G:C	140620463	0	C	G	0.205	-0.00531241	0.013968	0.702599
3	rs55766175:140620705:G:A	140620705	0	A	G	0.205	-0.00539914	0.0139843	0.698313
3	rs56339121:140620929:C:T	140620929	0	T	C	0.205	-0.00540729	0.0139991	0.698171
3	rs56181640:140621327:T:A	140621327	0	A	T	0.204	-0.005444	0.0140217	0.69666
3	rs34513732:140621480:T:C	140621480	0	C	T	0.078	-0.00878848	0.0239133	0.715856
3	rs73870060:140621618:G:T	140621618	0	T	G	0.204	-0.0054586	0.0140366	0.696181
3	rs73870061:140621901:G:A	140621901	0	A	G	0.204	-0.00557415	0.0140475	0.690311
3	rs76629646:140622158:C:T	140622158	0	T	C	0.204	-0.00548562	0.0140568	0.695148
3	rs7620681:140622303:A:G	140622303	0	G	A	0.611	0.00522315	0.0117318	0.654439
3	3:140622359:A:G	140622359	0	G	A	0.042	-0.0700061	0.0310514	0.0242571
3	rs76739145:140623389:G:A	140623389	0	A	G	0.136	0.0218127	0.0164286	0.184532
3	rs1304851:140623404:C:G	140623404	0	C	G	0.174	0.00203279	0.0147282	0.892386
3	AX-11237370	140623504	0	A	G	0.18	0.00148467	0.0145105	0.922296
3	rs72989082:140623737:C:T	140623737	0	T	C	0.031	0.0616766	0.0320019	0.0542972
3	rs72989084:140623789:A:G	140623789	0	G	A	0.031	0.0594382	0.0320347	0.0639272
3	rs72989087:140624155:C:T	140624155	0	T	C	0.132	-0.0219736	0.0161402	0.172983
3	rs72989089:140624264:C:T	140624264	0	T	C	0.12	-0.0237548	0.0166829	0.153803
3	rs76336583:140624371:C:T	140624371	0	T	C	0.01	-0.0289972	0.0678238	0.667452
3	3:140624423:A:AT	140624423	0	AT	A	0.121	-0.0233501	0.0166724	0.16065
3	rs59222505:140624840:A:G	140624840	0	G	A	0.121	-0.0240581	0.0166411	0.147611
3	rs72989090:140626826:C:T	140626826	0	T	C	0.121	-0.0246819	0.0166358	0.137307
3	rs112982230:140627107:T:C	140627107	0	C	T	0.12	-0.0246103	0.0166414	0.138587
3	AX-14133137	140627251	0	G	A	0.122	-0.0226429	0.0164232	0.167414
3	rs113362075:140627738:CT:C	140627738	0	C	CT	0.141	-0.0178002	0.016103	0.268045
3	rs200865768:140628099:AAT:A	140628099	0	A	AAT	0.623	0.028675	0.0118272	0.0153104
3	rs12486226:140628205:G:A	140628205	0	A	G	0.12	-0.0247994	0.0166422	0.135602
3	rs72989095:140628346:C:G	140628346	0	G	C	0.134	-0.0270616	0.0160826	0.0921636
3	rs72989097:140629093:A:C	140629093	0	C	A	0.12	-0.0249062	0.0166433	0.133953
3	rs1568338:140630057:T:C	140630057	0	C	T	0.132	-0.0234552	0.0161283	0.145564
3	rs1519194:140630934:C:A	140630934	0	A	C	0.13	-0.0218389	0.0162188	0.17783
3	rs58707988:140631220:TCTCTCTCC:T	140631220	0	T	TCTCTCTCC	0.12	-0.0245238	0.0166717	0.140703
3	rs7624649:140631861:T:G	140631861	0	G	T	0.121	-0.0255093	0.0166253	0.124382
3	3:140631868:A:G	140631868	0	G	A	0.01	-0.0441117	0.0648911	0.495337
3	rs77672133:140632208:A:G	140632208	0	G	A	0.12	-0.0253364	0.016644	0.127382
3	AX-11517777	140632237	0	T	C	0.683	0.0207029	0.0117225	0.0770544
3	rs72989101:140632320:C:T	140632320	0	T	C	0.12	-0.0253513	0.0166441	0.12716
3	rs6793318:140632642:A:C	140632642	0	C	A	0.131	-0.0226702	0.016193	0.161205
3	rs6769114:140632806:C:A	140632806	0	A	C	0.13	-0.0220078	0.0162183	0.174482
3	rs143738078:140633843:G:C	140633843	0	C	G	0.021	-0.0203017	0.0415059	0.624955
3	rs1519190:140634100:G:C	140634100	0	C	G	0.12	-0.02471	0.0166732	0.137751
3	rs1519191:140634101:G:T	140634101	0	T	G	0.12	-0.02471	0.0166732	0.137751
3	rs111571369:140635486:A:C	140635486	0	C	A	0.115	-0.0294443	0.0171173	0.0849881
3	3:140635492:C:T	140635492	0	T	C	0.109	-0.0358545	0.0176656	0.0421775
3	rs12491336:140635842:T:C	140635842	0	C	T	0.13	-0.0224951	0.0161995	0.164623
3	rs7625667:140635959:G:T	140635959	0	T	G	0.12	-0.0246666	0.0166733	0.138442
3	rs1519192:140636198:T:C	140636198	0	C	T	0.12	-0.0246388	0.0166742	0.138908
3	rs7650615:140636790:A:G	140636790	0	G	A	0.13	-0.0220177	0.0162279	0.174541
3	rs7628638:140636886:C:T	140636886	0	T	C	0.132	-0.0230019	0.0161693	0.154559
3	rs7628654:140636931:C:T	140636931	0	T	C	0.12	-0.0245747	0.0166947	0.140429
3	rs72991013:140637088:T:C	140637088	0	C	T	0.12	-0.024595	0.0167132	0.140544
3	rs56683057:140637852:G:A	140637852	0	A	G	0.118	-0.0247807	0.0168591	0.140969
3	rs60354869:140638081:C:T	140638081	0	T	C	0.12	-0.0241932	0.0168216	0.149787
3	rs149955669:140638125:CA:C	140638125	0	C	CA	0.163	0.000799309	0.0189068	0.963869
3	rs78930568:140638226:G:A	140638226	0	A	G	0.137	-0.00609897	0.0165381	0.712475
3	rs72991014:140638327:A:G	140638327	0	G	A	0.12	-0.0241669	0.016842	0.150731
3	rs72991016:140638513:C:T	140638513	0	T	C	0.12	-0.0241139	0.0168593	0.15205
3	rs72991017:140638588:C:T	140638588	0	T	C	0.13	-0.0214201	0.01642	0.191792
3	rs113894073:140638674:CA:C	140638674	0	C	CA	0.13	-0.0213626	0.0164281	0.193195
3	rs72991019:140639113:A:C	140639113	0	C	A	0.104	-0.0383398	0.0180223	0.0333696
3	rs112181513:140639390:G:A	140639390	0	A	G	0.105	-0.0362706	0.0180363	0.0443228
3	rs7637899:140639606:G:C	140639606	0	C	G	0.102	-0.0351412	0.0184803	0.0573298
3	rs117885737:140639769:C:T	140639769	0	T	C	0.018	-0.103073	0.0434237	0.017703
3	rs1401509:140639942:T:C	140639942	0	C	T	0.696	0.0192327	0.0121812	0.11434
3	rs7638206:140640076:C:G	140640076	0	G	C	0.103	-0.0363984	0.0182268	0.045799
3	rs34267131:140640361:G:A	140640361	0	A	G	0.024	-0.00408099	0.0385562	0.91604
3	rs72991025:140641983:A:G	140641983	0	G	A	0.102	-0.0353	0.0182629	0.0532503
3	rs878117:140642161:G:C	140642161	0	C	G	0.023	-0.00473466	0.0394902	0.904907
3	rs2310859:140642612:C:T	140642612	0	T	C	0.137	-0.0293185	0.0164067	0.0742098
3	rs6785188:140642644:C:T	140642644	0	T	C	0.023	-0.00809571	0.0393424	0.837298
3	rs2871615:140642733:C:T	140642733	0	T	C	0.102	-0.0333607	0.0181875	0.0666544
3	rs1109284:140643038:A:G	140643038	0	G	A	0.021	0.015884	0.040561	0.694014
3	rs1109283:140643108:C:A	140643108	0	A	C	0.102	-0.037658	0.0180922	0.0373688
3	rs1109282:140643243:G:A	140643243	0	A	G	0.102	-0.0370848	0.0180813	0.0402364
3	rs11713816:140645050:C:T	140645050	0	T	C	0.136	-0.0275269	0.0162798	0.0912626
3	rs11718040:140645254:T:A	140645254	0	A	T	0.102	-0.0371238	0.018101	0.0402495
3	AX-34082723	140645402	0	C	T	0.029	-0.0230476	0.0326897	0.483724
3	rs10935413:140645820:C:T	140645820	0	T	C	0.136	-0.0277669	0.0162828	0.0885444
3	rs10935414:140645837:G:A	140645837	0	A	G	0.136	-0.0275271	0.0162795	0.0912532
3	rs150395233:140645908:A:ATATATG	140645908	0	ATATATG	A	0.102	-0.0372007	0.0180993	0.039818
3	rs16850915:140646641:G:A	140646641	0	A	G	0.102	-0.0371967	0.0180988	0.0398336
3	rs11720342:140647398:T:C	140647398	0	C	T	0.102	-0.0371942	0.0180984	0.0398431
3	rs74748528:140648403:G:C	140648403	0	C	G	0.102	-0.0370963	0.0180931	0.0403103
3	3:140648769:G:GA	140648769	0	GA	G	0.104	-0.0379211	0.0180435	0.0355651
3	rs10653823:140648934:C:CATT	140648934	0	CATT	C	0.136	-0.0274441	0.0162679	0.0920043
3	rs78471215:140649186:G:C	140649186	0	C	G	0.102	-0.0370356	0.0180895	0.0405988
3	rs75542832:140649557:C:A	140649557	0	A	C	0.101	-0.03697	0.0180873	0.0409303
3	rs146669360:140650212:A:AC	140650212	0	AC	A	0.024	0.0104768	0.0379409	0.78067
3	3:140650805:G:T	140650805	0	T	G	0.011	-0.0237419	0.0595984	0.691037
3	rs138956758:140651995:C:T	140651995	0	T	C	0.101	-0.0369641	0.0180838	0.0409238
3	rs11710204:140652440:T:C	140652440	0	C	T	0.116	-0.0342088	0.0172489	0.047595
3	rs6774243:140652458:A:G	140652458	0	A	G	0.172	0.00594858	0.0149728	0.691075
3	rs6774244:140652459:A:C	140652459	0	A	C	0.172	0.00594858	0.0149728	0.691075
3	rs11707116:140653123:G:A	140653123	0	A	G	0.101	-0.0361091	0.018067	0.0456223
3	rs144832561:140653170:C:CAA	140653170	0	CAA	C	0.096	-0.0411945	0.0187314	0.0278428
3	rs2310829:140653196:G:A	140653196	0	G	A	0.172	0.00576831	0.0149734	0.699972
3	rs116027033:140653200:C:A	140653200	0	A	C	0.016	-0.0142283	0.0462683	0.759525
3	3:140653557:G:GAATAGTATCATACAGAAAGAA	140653557	0	GAATAGTATCATACAGAAAGAA	G	0.021	0.0094453	0.0395855	0.810312
3	3:140653601:G:A	140653601	0	A	G	0.01	0.0467245	0.061815	0.450887
3	rs7626525:140653953:A:C	140653953	0	C	A	0.101	-0.0360923	0.0180671	0.0457234
3	rs148133904:140654778:A:G	140654778	0	G	A	0.021	0.00868444	0.0396268	0.825412
3	rs145321231:140656695:A:G	140656695	0	G	A	0.021	0.00938551	0.0395824	0.811471
3	rs4524250:140657248:T:C	140657248	0	C	T	0.136	-0.0276913	0.0162676	0.0891114
3	3:140657477:TA:T	140657477	0	T	TA	0.136	0.00387423	0.0209203	0.850554
3	rs7628400:140657564:T:C	140657564	0	C	T	0.021	0.00935291	0.0395803	0.812099
3	rs113976369:140657792:CA:C	140657792	0	C	CA	0.11	-0.0307372	0.0176414	0.0816257
3	rs111420768:140657968:G:C	140657968	0	C	G	0.018	-0.0246277	0.0431949	0.568872
3	rs6770562:140658315:C:T	140658315	0	T	C	0.136	-0.0277158	0.0162672	0.0888209
3	rs7620524:140659454:C:T	140659454	0	T	C	0.023	0.00658806	0.0381344	0.861112
3	AX-14133194	140660411	0	T	C	0.063	-0.0508158	0.0220899	0.0213218
3	rs7632043:140661202:A:C	140661202	0	C	A	0.101	-0.0374266	0.0181134	0.038808
3	rs183301916:140661294:G:A	140661294	0	A	G	0.111	-0.00315017	0.0184052	0.864449
3	rs2292919:140661474:T:C	140661474	0	C	T	0.111	-0.0325506	0.0175024	0.0631288
3	rs79860415:140661998:G:A	140661998	0	A	G	0.101	-0.0380593	0.0181513	0.0360121
3	rs146498521:140662544:T:TA	140662544	0	TA	T	0.101	-0.0380469	0.0181516	0.036075
3	rs71149102:140662822:G:GTTAAC	140662822	0	GTTAAC	G	0.134	-0.0270854	0.0163525	0.0981308
3	rs76221809:140663082:G:A	140663082	0	A	G	0.101	-0.0380377	0.0181515	0.0361193
3	rs138249655:140663526:AAGTGGATGAAGTATTTTCT:A	140663526	0	A	AAGTGGATGAAGTATTTTCT	0.101	-0.038037	0.0181514	0.0361218
3	rs141532135:140663630:AGCTCATTCATTT:A	140663630	0	A	AGCTCATTCATTT	0.101	-0.0380338	0.0181515	0.0361386
3	rs13100471:140663931:G:A	140663931	0	A	G	0.022	0.0119442	0.0394375	0.76084
3	rs1568337:140664113:C:T	140664113	0	T	C	0.136	-0.0285228	0.0163025	0.0805981
3	rs11713505:140664563:C:T	140664563	0	T	C	0.101	-0.0380335	0.0181515	0.0361404
3	rs16850917:140665147:A:G	140665147	0	G	A	0.101	-0.0380335	0.0181515	0.0361404
3	rs7644725:140665348:A:T	140665348	0	T	A	0.134	-0.027106	0.0163548	0.0979211
3	rs59221985:140665520:T:G	140665520	0	G	T	0.101	-0.0380335	0.0181515	0.0361404
3	rs61629363:140665876:A:G	140665876	0	G	A	0.101	-0.0380335	0.0181515	0.0361404
3	rs57151068:140665912:C:T	140665912	0	T	C	0.101	-0.0380335	0.0181515	0.0361404
3	rs146196305:140666216:A:AT	140666216	0	AT	A	0.101	-0.0380335	0.0181515	0.0361404
3	rs144062348:140666788:G:GT	140666788	0	GT	G	0.101	-0.0380207	0.0181516	0.0362036
3	rs143250282:140666900:A:G	140666900	0	G	A	0.101	-0.0380335	0.0181515	0.0361404
3	rs114194709:140667172:G:T	140667172	0	T	G	0.101	-0.0380407	0.0181515	0.0361043
3	rs142174749:140667179:CT:C	140667179	0	C	CT	0.107	-0.0368692	0.018015	0.0407934
3	rs77376759:140667796:C:T	140667796	0	T	C	0.101	-0.0380407	0.0181515	0.0361043
3	rs13099216:140669440:A:G	140669440	0	G	A	0.015	0.0183738	0.0468825	0.694493
3	rs9845648:140669825:G:A	140669825	0	A	G	0.047	-0.0492217	0.0274264	0.0731874
3	rs7638025:140669988:C:G	140669988	0	G	C	0.024	0.00917627	0.0380121	0.807462
3	rs16850921:140670142:T:C	140670142	0	C	T	0.101	-0.038035	0.0181511	0.0361287
3	rs200986661:140670861:CT:C	140670861	0	C	CT	0.141	-0.028442	0.0169496	0.0934837
3	rs11715248:140671286:C:T	140671286	0	T	C	0.101	-0.038028	0.0181509	0.0361613
3	rs61383196:140672017:C:CA	140672017	0	CA	C	0.101	-0.0384179	0.0181435	0.0342226
3	rs146616113:140672238:T:TG	140672238	0	TG	T	0.101	-0.0367278	0.0181778	0.0433216
3	rs34764234:140672288:AT:A	140672288	0	A	AT	0.101	-0.0380302	0.018151	0.0361516
3	rs6785007:140672549:C:A	140672549	0	A	C	0.133	-0.0288442	0.0163663	0.0783392
3	rs11717620:140673501:G:A	140673501	0	A	G	0.101	-0.0380141	0.0181507	0.0362277
3	rs11718563:140674049:G:A	140674049	0	A	G	0.101	-0.0378556	0.0181509	0.0370119
3	rs11718539:140674192:C:T	140674192	0	T	C	0.135	-0.0285366	0.0163	0.0804105
3	rs75386521:140674226:C:T	140674226	0	T	C	0.019	-0.0216315	0.0428286	0.614147
3	rs146148024:140674537:A:AT	140674537	0	AT	A	0.101	-0.0380141	0.0181507	0.0362277
3	rs3773838:140675164:G:T	140675164	0	T	G	0.101	-0.0380141	0.0181507	0.0362277
3	rs3773837:140675313:A:G	140675313	0	G	A	0.101	-0.0380141	0.0181507	0.0362277
3	rs16850924:140675583:G:T	140675583	0	T	G	0.101	-0.037998	0.0181509	0.0363088
3	rs111318995:140676556:C:G	140676556	0	G	C	0.101	-0.0380141	0.0181507	0.0362277
3	rs7643287:140676766:G:A	140676766	0	A	G	0.136	-0.0281214	0.0162997	0.0848967
3	rs7643434:140676957:G:A	140676957	0	A	G	0.135	-0.0285121	0.0162992	0.0806521
3	rs7621150:140676990:A:G	140676990	0	G	A	0.135	-0.0285121	0.0162992	0.0806521
3	rs34605552:140677051:A:G	140677051	0	G	A	0.022	0.0119301	0.0394346	0.761093
3	rs7643614:140677161:G:A	140677161	0	A	G	0.134	-0.0270959	0.0163514	0.0979798
3	rs114172028:140678030:T:G	140678030	0	G	T	0.101	-0.0380141	0.0181507	0.0362277
3	rs113077167:140678082:T:C	140678082	0	C	T	0.101	-0.0380141	0.0181507	0.0362277
3	rs79354755:140679201:G:T	140679201	0	T	G	0.101	-0.0380141	0.0181507	0.0362277
3	rs80118771:140679204:C:G	140679204	0	G	C	0.101	-0.0380141	0.0181507	0.0362277
3	rs77206326:140679278:T:C	140679278	0	C	T	0.101	-0.0380141	0.0181507	0.0362277
3	rs145929747:140679627:A:AT	140679627	0	AT	A	0.101	-0.0379618	0.0181631	0.036612
3	3:140679629:A:T	140679629	0	T	A	0.094	-0.0325034	0.0191735	0.0900308
3	rs16850926:140679953:C:G	140679953	0	G	C	0.101	-0.03793	0.0181516	0.0366508
3	rs144574269:140680032:GA:G	140680032	0	G	GA	0.101	-0.0380577	0.0181509	0.0360168
3	rs877142:140680962:G:A	140680962	0	A	G	0.135	-0.0285121	0.0162992	0.0806521
3	rs147636229:140681493:TTA:T	140681493	0	T	TTA	0.101	-0.0380317	0.0181619	0.0362506
3	rs72991046:140681633:A:G	140681633	0	G	A	0.113	-0.0333237	0.017438	0.0562608
3	3:140682960:T:G	140682960	0	G	T	0.013	0.0387748	0.0563796	0.491989
3	rs61151473:140683017:G:T	140683017	0	T	G	0.113	-0.0333237	0.017438	0.0562608
3	rs9917645:140683498:C:G	140683498	0	G	C	0.022	0.011901	0.0394323	0.761643
3	rs35140461:140683688:G:A	140683688	0	A	G	0.135	-0.0285098	0.0162992	0.0806769
3	rs7616174:140684003:T:C	140684003	0	C	T	0.022	0.011901	0.0394323	0.761643
3	rs11711131:140684992:A:T	140684992	0	T	A	0.101	-0.0380112	0.0181508	0.036242
3	rs34677627:140685085:A:T	140685085	0	T	A	0.022	0.0128269	0.0393664	0.743379
3	rs35292512:140685360:G:GT	140685360	0	GT	G	0.103	-0.0394862	0.0181183	0.0292968
3	rs201960658:140686286:C:CA	140686286	0	CA	C	0.016	-0.112558	0.0503186	0.0255885
3	rs144624372:140686422:A:AAGTT	140686422	0	AAGTT	A	0.101	-0.038033	0.0181509	0.0361369
3	rs75361673:140687162:C:T	140687162	0	T	C	0.101	-0.0380241	0.0181505	0.0361758
3	rs4683538:140687237:C:T	140687237	0	T	C	0.031	0.0064833	0.0365691	0.858764
3	rs1056126:140687414:G:T	140687414	0	T	G	0.101	-0.038014	0.0181508	0.036228
3	rs1056127:140687450:G:A	140687450	0	A	G	0.101	-0.0380212	0.0181507	0.0361924
3	rs368666433:140687615:TA:T	140687615	0	T	TA	0.108	-0.0311631	0.0179356	0.0823603
3	rs11714438:140688099:A:G	140688099	0	G	A	0.101	-0.0380025	0.0181506	0.0362822
3	rs73233099:140688310:A:G	140688310	0	G	A	0.046	-0.00316797	0.0290209	0.916497
3	rs59128309:140689409:A:G	140689409	0	G	A	0.101	-0.0379162	0.0181479	0.0366804
3	rs3836424:140689627:G:GGATTTGTAAAA	140689627	0	GGATTTGTAAAA	G	0.101	-0.0379242	0.0181467	0.0366278
3	rs73234803:140689662:A:G	140689662	0	G	A	0.01	0.0309936	0.0641192	0.626899
3	rs2555702:140690000:A:G	140690000	0	G	A	0.135	-0.02836	0.0162914	0.0821363
3	rs77193144:140691228:C:T	140691228	0	T	C	0.101	-0.0378363	0.0181437	0.0370337
3	rs184773550:140691561:G:T	140691561	0	T	G	0.016	-0.104614	0.0487062	0.0319213
3	rs139024723:140691931:A:ATACTT	140691931	0	ATACTT	A	0.101	-0.0378684	0.0181443	0.0368804
3	rs74499556:140692106:G:C	140692106	0	C	G	0.101	-0.0378093	0.0181431	0.0371631
3	rs2555707:140692486:G:T	140692486	0	G	T	0.134	-0.0271409	0.016346	0.0973269
3	rs144606947:140693925:A:AAACAAGAT	140693925	0	AAACAAGAT	A	0.097	-0.0437182	0.0184896	0.0180866
3	rs78194169:140694556:T:G	140694556	0	G	T	0.101	-0.037722	0.01814	0.0375683
3	AX-41125581	140695070	0	A	G	0.103	-0.0410398	0.0179813	0.0224264
3	AX-11283584	140695307	0	A	C	0.143	0.00660899	0.0158922	0.675714
3	rs63101963:140695478:G:GA	140695478	0	G	GA	0.213	-0.00429182	0.0175298	0.807044
3	rs2680674:140695993:T:A	140695993	0	T	A	0.012	0.0164959	0.0540155	0.756196
3	rs3755765:140696243:A:G	140696243	0	G	A	0.101	-0.0376987	0.0181405	0.0376943
3	rs3834196:140696302:ATAT:A	140696302	0	A	ATAT	0.101	-0.0376987	0.0181405	0.0376943
3	rs3755764:140696475:G:C	140696475	0	C	G	0.101	-0.0377148	0.0181406	0.0376147
3	rs12489397:140696929:C:T	140696929	0	C	T	0.134	-0.0268867	0.0163363	0.100286
3	rs61708145:140697159:G:A	140697159	0	A	G	0.101	-0.037703	0.0181409	0.0376775
3	rs78881569:140697301:T:C	140697301	0	C	T	0.098	-0.0330323	0.0182758	0.0707397
3	rs11710926:140697527:C:A	140697527	0	A	C	0.101	-0.0376609	0.0181421	0.0379045
3	rs72024864:140697754:CAT:C	140697754	0	C	CAT	0.101	-0.0376962	0.018141	0.0377129
3	rs1047330:140697941:C:A	140697941	0	C	A	0.134	-0.0270363	0.0163399	0.0984798
3	rs71627891:140699089:AT:A	140699089	0	A	AT	0.022	0.0125486	0.0393126	0.748397
3	rs3215276:140699536:GC:G	140699536	0	GC	G	0.011	0.0682136	0.0629149	0.277305
3	rs6810200:140701127:G:A	140701127	0	A	G	0.102	-0.0357182	0.0180832	0.0482277
3	rs77567297:140701149:G:A	140701149	0	A	G	0.101	-0.0376763	0.0181414	0.0378196
3	rs10663732:140701467:C:CAA	140701467	0	C	CAA	0.149	-0.0248819	0.0159624	0.119727
3	3:140702445:A:ATATATG	140702445	0	A	ATATATG	0.157	0.00134738	0.0173695	0.937391
3	rs57526660:140703742:A:C	140703742	0	C	A	0.101	-0.0376289	0.0181418	0.0380666
3	rs74474547:140704355:T:C	140704355	0	C	T	0.101	-0.0376241	0.0181419	0.0380915
3	rs13066492:140704442:T:C	140704442	0	C	T	0.022	0.0120226	0.0394038	0.759173
3	rs74937159:140704556:A:G	140704556	0	G	A	0.019	-0.0287507	0.0430747	0.504582
3	rs34102707:140704567:C:CTT	140704567	0	C	CTT	0.116	-0.0234205	0.0223381	0.293922
3	rs6799430:140704831:A:T	140704831	0	T	A	0.101	-0.0376237	0.018142	0.0380947
3	rs13072810:140704859:G:A	140704859	0	A	G	0.022	0.0125329	0.0393112	0.74869
3	3:140704978:T:A	140704978	0	A	T	0.101	-0.0376109	0.018142	0.0381608
3	rs186069484:140704979:T:A	140704979	0	A	T	0.101	-0.0376109	0.018142	0.0381608
3	rs191182163:140704980:T:A	140704980	0	A	T	0.101	-0.0376109	0.018142	0.0381608
3	rs78660643:140705369:C:G	140705369	0	G	C	0.101	-0.0376167	0.018142	0.0381307
3	rs2098954:140706261:C:G	140706261	0	C	G	0.135	-0.0282043	0.0162842	0.0836986
3	rs13060201:140706664:T:A	140706664	0	A	T	0.022	0.0125329	0.0393112	0.74869
3	rs142350406:140706708:T:A	140706708	0	A	T	0.047	0.0168423	0.030466	0.581118
3	rs2081661:140707102:T:C	140707102	0	C	T	0.101	-0.0375971	0.0181422	0.0382338
3	rs4450785:140707278:G:A	140707278	0	A	G	0.022	0.0115879	0.0393768	0.767378
3	rs144431622:140707514:C:A	140707514	0	A	C	0.101	-0.0375971	0.0181422	0.0382338
3	rs148806883:140707583:A:G	140707583	0	G	A	0.101	-0.0375971	0.0181422	0.0382338
3	rs142452780:140707596:C:T	140707596	0	T	C	0.101	-0.0375971	0.0181422	0.0382338
3	rs6439960:140707905:A:G	140707905	0	A	G	0.135	-0.0284329	0.0162872	0.0812905
3	rs181247087:140707917:G:A	140707917	0	A	G	0.021	0.00132948	0.0405686	0.973665
3	rs115575089:140707948:T:G	140707948	0	G	T	0.101	-0.0376755	0.0181443	0.0378557
3	rs7653319:140708205:A:G	140708205	0	G	A	0.022	0.01268	0.0393071	0.745843
3	rs148914772:140708220:A:G	140708220	0	G	A	0.101	-0.0375852	0.0181423	0.0382955
3	rs7653518:140708389:A:G	140708389	0	G	A	0.022	0.0125329	0.0393112	0.74869
3	rs138085832:140708398:C:A	140708398	0	A	C	0.101	-0.0375852	0.0181423	0.0382955
3	rs145992079:140708735:A:G	140708735	0	G	A	0.101	-0.037573	0.0181426	0.0383624
3	rs138613411:140708751:C:T	140708751	0	T	C	0.101	-0.037573	0.0181426	0.0383624
3	rs147538897:140709023:G:C	140709023	0	C	G	0.101	-0.0375865	0.0181422	0.0382888
3	rs377466023:140709287:T:C	140709287	0	C	T	0.101	-0.0375735	0.0181423	0.0383569
3	rs140161581:140709476:C:G	140709476	0	G	C	0.101	-0.0375665	0.0181424	0.0383933
3	rs76043005:140709520:G:A	140709520	0	G	A	0.135	-0.0281839	0.0162839	0.0839178
3	rs191319395:140709679:C:T	140709679	0	T	C	0.101	-0.0375665	0.0181424	0.0383933
3	rs182451996:140709684:G:A	140709684	0	A	G	0.101	-0.0376873	0.0181425	0.0377738
3	rs145584150:140709773:C:A	140709773	0	A	C	0.1	-0.0361526	0.0181655	0.0465634
3	rs148754148:140709874:T:C	140709874	0	C	T	0.101	-0.0375786	0.0181425	0.0383324
3	rs146524451:140710544:A:G	140710544	0	G	A	0.101	-0.0375821	0.0181426	0.0383153
3	rs141095239:140710614:G:A	140710614	0	A	G	0.101	-0.0375821	0.0181426	0.0383153
3	rs184500012:140710621:C:T	140710621	0	T	C	0.021	-0.0237534	0.0434495	0.583184
3	rs149284058:140710926:T:A	140710926	0	A	T	0.101	-0.0375685	0.0181427	0.0383866
3	rs143499924:140710971:A:G	140710971	0	G	A	0.063	-0.0496738	0.0221069	0.0245178
3	rs147134294:140711036:C:A	140711036	0	A	C	0.012	0.0376887	0.0510428	0.460538
3	rs189103741:140711158:G:T	140711158	0	T	G	0.101	-0.0375685	0.0181427	0.0383866
3	rs139882462:140711334:C:T	140711334	0	T	C	0.101	-0.0377953	0.0181445	0.037249
3	rs7627260:140712167:G:C	140712167	0	G	C	0.102	-0.0335013	0.0180165	0.0629461
3	rs7627260:140712167:G:T	140712167	0	T	G	0.101	-0.0375555	0.0181427	0.0384538
3	3:140712173:G:C	140712173	0	C	G	0.01	0.0664792	0.0764451	0.386272
3	rs7649116:140712230:A:T	140712230	0	T	A	0.101	-0.0385467	0.018163	0.033817
3	rs57799705:140713436:G:A	140713436	0	A	G	0.101	-0.0367532	0.0181558	0.0429323
3	rs1593624:140713669:G:A	140713669	0	A	G	0.101	-0.0381007	0.0181696	0.035974
3	rs6763987:140714436:A:G	140714436	0	G	A	0.101	-0.0375295	0.0181429	0.0385908
3	3:140714741:TATGGCCC:T	140714741	0	T	TATGGCCC	0.026	-0.0644404	0.0385015	0.0936599
3	rs79657393:140714978:T:C	140714978	0	C	T	0.014	0.050132	0.0488806	0.306095
3	rs140495390:140715052:TAAGG:T	140715052	0	TAAGG	T	0.135	-0.0281336	0.0162838	0.0844723
3	rs148895822:140715172:C:A	140715172	0	A	C	0.031	-0.0608487	0.0374775	0.104033
3	rs6439962:140715552:G:A	140715552	0	G	A	0.102	-0.0334811	0.0180167	0.0631084
3	rs9813931:140716038:A:T	140716038	0	T	A	0.661	-0.0217328	0.0156834	0.164933
3	rs142112779:140716092:C:T	140716092	0	T	C	0.056	0.0138751	0.026968	0.608537
3	rs373334128:140716116:G:A	140716116	0	A	G	0.02	0.00198249	0.0419117	0.962688
3	rs34955235:140716234:A:G	140716234	0	G	A	0.032	0.000279002	0.0320911	0.989688
3	rs13065640:140716585:C:T	140716585	0	T	C	0.016	-0.00362907	0.0453428	0.936767
3	rs35305485:140716709:T:C	140716709	0	C	T	0.021	0.0129493	0.0396572	0.74295
3	rs7642572:140717163:C:T	140717163	0	T	C	0.101	-0.0375393	0.0181475	0.0385972
3	rs6765782:140717822:T:G	140717822	0	G	T	0.101	-0.0374744	0.0181464	0.0389242
3	AX-14133299	140718373	0	T	C	0.136	-0.0245712	0.0162395	0.130651
3	rs11717097:140718837:G:A	140718837	0	A	G	0.101	-0.0374292	0.0181516	0.0392186
3	rs34434275:140718999:C:T	140718999	0	T	C	0.021	0.0117939	0.0397251	0.765495
3	rs76538514:140719693:C:A	140719693	0	A	C	0.099	-0.0327653	0.018291	0.0733123
3	AX-11703806	140719861	0	C	T	0.047	-0.0408843	0.0270587	0.131637
3	rs7652381:140720191:G:A	140720191	0	G	A	0.134	-0.0260783	0.0163681	0.111654
3	rs1426968:140721094:C:T	140721094	0	C	T	0.134	-0.0260052	0.0163727	0.112767
3	rs1426969:140721324:A:G	140721324	0	A	G	0.103	-0.0335409	0.0180286	0.0628732
3	rs1426971:140721480:G:T	140721480	0	G	T	0.134	-0.0260246	0.0163738	0.112523
3	rs78020317:140722245:C:T	140722245	0	T	C	0.101	0.0260724	0.0201192	0.195984
3	rs56883242:140722795:T:C	140722795	0	C	T	0.101	-0.0377662	0.0181721	0.0376989
3	rs35813923:140722847:A:G	140722847	0	G	A	0.021	0.0121461	0.0400219	0.760457
3	rs80186116:140722919:T:C	140722919	0	C	T	0.063	-0.0503885	0.0221582	0.0228494
3	rs10532205:140722933:CTG:C	140722933	0	C	CTG	0.246	-0.0168514	0.0151538	0.267784
3	rs34470332:140723116:CCT:C	140723116	0	C	CCT	0.101	-0.0358082	0.018203	0.0491704
3	rs11919476:140723237:T:C	140723237	0	C	T	0.021	0.00956435	0.0397628	0.808881
3	rs10935415:140723344:T:C	140723344	0	C	T	0.122	-0.0297993	0.0169921	0.0795702
3	rs11706927:140723514:G:A	140723514	0	A	G	0.101	-0.035974	0.0181886	0.0479982
3	rs71314573:140724273:C:T	140724273	0	T	C	0.021	0.00898316	0.0397944	0.820361
3	rs7625945:140724343:A:C	140724343	0	A	C	0.135	-0.0278369	0.0163474	0.0890542
3	rs67465535:140724409:A:G	140724409	0	G	A	0.021	0.00902844	0.0397964	0.819484
3	rs59060865:140724570:C:T	140724570	0	T	C	0.132	-0.0285511	0.0164532	0.0831361
3	rs11916642:140724748:C:T	140724748	0	T	C	0.132	-0.0285934	0.0164557	0.0827275
3	rs72992776:140725786:G:T	140725786	0	T	G	0.021	0.00756866	0.0397825	0.847981
3	rs6762378:140725849:G:A	140725849	0	A	G	0.124	-0.0293616	0.0169073	0.0826886
3	rs7624379:140726592:T:C	140726592	0	C	T	0.124	-0.0295747	0.0169364	0.0809475
3	rs7613089:140726802:G:T	140726802	0	T	G	0.124	-0.0295931	0.0169372	0.0807735
3	rs4583620:140726843:G:A	140726843	0	A	G	0.124	-0.0295973	0.0169377	0.0807394
3	rs17432494:140727198:C:T	140727198	0	T	C	0.01	0.0249956	0.0643421	0.695842
3	rs2081662:140727355:C:G	140727355	0	G	C	0.124	-0.0296948	0.0169397	0.0797789
3	rs13099706:140727411:A:C	140727411	0	C	A	0.124	-0.02961	0.0169379	0.0806139
3	rs13063450:140728401:G:A	140728401	0	A	G	0.124	-0.0296874	0.0169387	0.0798383
3	rs6772634:140728850:G:A	140728850	0	A	G	0.124	-0.0297075	0.0169386	0.0796314
3	rs6797079:140729008:A:C	140729008	0	C	A	0.124	-0.0296874	0.0169388	0.0798402
3	rs146198462:140729132:A:G	140729132	0	G	A	0.042	0.0621744	0.0321659	0.0533686
3	rs113687471:140729218:C:CA	140729218	0	CA	C	0.485	0.0357124	0.0144915	0.013704
3	rs6785892:140729257:T:C	140729257	0	C	T	0.124	-0.0296675	0.0169391	0.0800462
3	rs6773249:140729380:G:C	140729380	0	C	G	0.124	-0.0296617	0.0169392	0.0801084
3	rs6788711:140729616:T:C	140729616	0	C	T	0.124	-0.0300391	0.0169442	0.0764207
3	rs4528914:140729964:C:A	140729964	0	A	C	0.123	-0.0304546	0.017031	0.0737994
3	rs6789116:140729968:T:G	140729968	0	G	T	0.123	-0.0304609	0.0170312	0.0737431
3	rs4380393:140729972:T:C	140729972	0	C	T	0.101	-0.036731	0.0182297	0.0439065
3	rs765990:140730389:T:C	140730389	0	C	T	0.124	-0.0297633	0.0169443	0.0791634
3	rs4538351:140730647:T:C	140730647	0	C	T	0.124	-0.0297215	0.0169445	0.0795905
3	rs6439964:140730776:T:G	140730776	0	G	T	0.125	-0.0301901	0.0169078	0.0743328
3	rs2311491:140730801:C:T	140730801	0	T	C	0.123	-0.0289419	0.0169778	0.0884153
3	rs957093:140731422:T:C	140731422	0	C	T	0.121	-0.0251896	0.0170412	0.139696
3	rs6764740:140731918:C:A	140731918	0	A	C	0.121	-0.0252041	0.0170416	0.139479
3	rs6789045:140731942:A:T	140731942	0	T	A	0.121	-0.0252019	0.0170416	0.139513
3	rs6789367:140732210:A:C	140732210	0	C	A	0.122	-0.0286588	0.0169732	0.0915726
3	rs61052022:140732334:C:G	140732334	0	G	C	0.098	-0.0302839	0.0184007	0.0998477
3	rs115516188:140732350:C:G	140732350	0	G	C	0.121	-0.0256422	0.0170723	0.133376
3	rs6767867:140732654:C:T	140732654	0	T	C	0.121	-0.0257772	0.017054	0.130953
3	rs35633570:140732994:G:A	140732994	0	A	G	0.015	-0.000104933	0.0461709	0.998792
3	rs367743795:140734404:GA:GAA	140734404	0	GAA	GA	0.012	-0.00433765	0.0551476	0.938682
3	rs16851001:140734535:C:T	140734535	0	T	C	0.121	-0.0263858	0.0170729	0.122532
3	rs2042759:140735451:A:G	140735451	0	A	G	0.121	-0.0241826	0.0170763	0.157047
3	rs9826742:140735990:G:A	140735990	0	G	A	0.014	-0.0132064	0.0510705	0.798827
3	rs6439965:140736242:C:T	140736242	0	T	C	0.119	-0.0275566	0.0171858	0.109057
3	rs58747617:140736269:CGCACCAATCAGCACTCT:C	140736269	0	CGCACCAATCAGCACTCT	C	0.23	-0.0234082	0.0150037	0.119274
3	rs9826946:140736271:C:T	140736271	0	C	T	0.158	-0.0227066	0.0160423	0.157598
3	rs111569708:140736286:T:C	140736286	0	T	C	0.164	-0.0252876	0.0159453	0.113444
3	rs57545654:140736288:TAAAAACGC:T	140736288	0	TAAAAACGC	T	0.23	-0.0234082	0.0150037	0.119274
3	3:140736523:C:T	140736523	0	T	C	0.019	0.0414204	0.0525247	0.428926
3	rs202114866:140736598:G:A	140736598	0	A	G	0.011	0.0423847	0.0685161	0.535019
3	rs4340683:140736749:A:G	140736749	0	A	G	0.014	-0.0131167	0.051087	0.800242
3	rs4068843:140737131:T:C	140737131	0	T	C	0.133	-0.0273581	0.01651	0.0979848
3	rs7627987:140737266:C:T	140737266	0	T	C	0.119	-0.0287326	0.0171852	0.0946925
3	rs1593623:140737380:G:T	140737380	0	G	T	0.128	-0.0297299	0.0168476	0.0778628
3	rs7650179:140737431:A:G	140737431	0	G	A	0.119	-0.0280358	0.017185	0.102984
3	rs7650190:140737463:A:G	140737463	0	G	A	0.119	-0.0281473	0.0171887	0.101698
3	rs1834700:140737607:G:A	140737607	0	A	G	0.013	-0.0651773	0.0520726	0.211753
3	rs6809144:140737691:A:G	140737691	0	A	G	0.135	-0.0298038	0.0164731	0.0707701
3	rs9833041:140737816:C:A	140737816	0	C	A	0.126	-0.0279192	0.0169255	0.0993338
3	rs34922784:140737859:G:A	140737859	0	G	A	0.133	-0.0275269	0.0165244	0.0961996
3	rs67386788:140737860:ATG:A	140737860	0	ATG	A	0.133	-0.0275811	0.016526	0.0955698
3	rs72978008:140737946:G:C	140737946	0	C	G	0.013	-0.066949	0.0521513	0.200319
3	rs7631365:140738438:G:C	140738438	0	G	C	0.015	-0.0355293	0.0497802	0.477444
3	rs7631373:140738458:G:T	140738458	0	G	T	0.13	-0.0274585	0.0166093	0.0986863
3	rs6439969:140738728:G:A	140738728	0	G	A	0.134	-0.0302661	0.0164947	0.0668585
3	rs6789265:140739083:G:A	140739083	0	A	G	0.119	-0.0286417	0.0172148	0.0963211
3	rs67142314:140740476:G:A	140740476	0	A	G	0.119	-0.0286009	0.0172158	0.0968185
3	rs144808186:140741887:TA:T	140741887	0	T	TA	0.011	-0.0557942	0.0561447	0.321684
3	rs6781153:140742001:G:A	140742001	0	A	G	0.119	-0.0286106	0.0172163	0.0967148
3	rs6781263:140742132:G:C	140742132	0	C	G	0.119	-0.028599	0.0172184	0.0968827
3	rs28876696:140742351:A:C	140742351	0	C	A	0.627	0.0214068	0.0126386	0.0916786
3	rs142729224:140742394:AAT:A	140742394	0	AAT	A	0.137	-0.0289314	0.0164754	0.0794643
3	rs148395267:140742403:TATTA:T	140742403	0	T	TATTA	0.119	-0.0293255	0.0172182	0.0886969
3	rs10716592:140742429:AT:A	140742429	0	AT	A	0.134	-0.0302527	0.0164969	0.0670166
3	rs60226962:140742478:AATATAG:A	140742478	0	A	AATATAG	0.011	-0.055498	0.0561444	0.324223
3	rs36126234:140743875:TG:T	140743875	0	T	TG	0.119	-0.0286313	0.0172157	0.0964596
3	rs4490328:140744865:A:G	140744865	0	G	A	0.119	-0.028651	0.0172151	0.0962197
3	rs11922073:140745325:C:T	140745325	0	T	C	0.119	-0.0286785	0.0172196	0.0959875
3	rs150627544:140745464:G:GGT	140745464	0	G	GGT	0.248	0.0304454	0.0166874	0.0680073
3	rs35421740:140745787:A:AG	140745787	0	AG	A	0.119	-0.0286722	0.0172193	0.0960552
3	rs5853013:140746180:CA:C	140746180	0	CA	C	0.124	-0.0272873	0.0169883	0.108496
3	rs5853014:140746292:AT:A	140746292	0	AT	A	0.011	-0.0184414	0.0651112	0.778495
3	rs11923192:140746321:C:T	140746321	0	T	C	0.119	-0.0286722	0.0172193	0.0960552
3	rs60558186:140746857:G:A	140746857	0	A	G	0.011	-0.056037	0.0561923	0.319981
3	rs147539978:140746990:T:G	140746990	0	G	T	0.033	0.0614555	0.0362494	0.0900618
3	rs11928461:140747701:T:C	140747701	0	C	T	0.12	-0.0279405	0.0171976	0.104521
3	rs11916634:140747718:A:G	140747718	0	G	A	0.12	-0.0279405	0.0171976	0.104521
3	rs11924447:140747808:C:A	140747808	0	A	C	0.118	-0.028426	0.0172844	0.100231
3	rs370535843:140748650:GTTT:G	140748650	0	G	GTTT	0.01	-0.0662926	0.0584863	0.257599
3	rs11442062:140748689:A:AT	140748689	0	A	AT	0.099	-0.0641678	0.0229527	0.00515106
3	3:140748694:T:TA	140748694	0	TA	T	0.011	-0.0859867	0.0566344	0.129266
3	rs149797024:140749267:T:C	140749267	0	C	T	0.098	-0.0329354	0.0185553	0.0759747
3	rs6805273:140749341:C:T	140749341	0	T	C	0.12	-0.0279381	0.0171978	0.104553
3	rs6805525:140749374:G:A	140749374	0	A	G	0.12	-0.027967	0.017198	0.104199
3	rs919155:140749467:C:T	140749467	0	C	T	0.134	-0.0301279	0.0165466	0.0690129
3	rs7651890:140749765:G:A	140749765	0	G	A	0.134	-0.0300644	0.0165384	0.0694657
3	rs201976328:140750045:TCTAA:T	140750045	0	T	TCTAA	0.022	0.0321154	0.0428184	0.45246
3	rs11719206:140750456:G:A	140750456	0	A	G	0.01	0.0279935	0.0637634	0.659211
3	rs11711342:140750655:A:G	140750655	0	G	A	0.121	-0.0285478	0.0171812	0.0968981
3	rs6793848:140750788:G:A	140750788	0	G	A	0.134	-0.0304222	0.0165745	0.0667757
3	rs35350553:140751371:AT:A	140751371	0	A	AT	0.12	-0.0285069	0.0172271	0.0982596
3	rs34809734:140751425:A:G	140751425	0	G	A	0.121	-0.0288122	0.0171954	0.0941223
3	rs4683539:140751597:A:G	140751597	0	A	G	0.134	-0.0305878	0.0165892	0.0655406
3	rs13096236:140751652:G:A	140751652	0	A	G	0.12	-0.0285639	0.0172354	0.0977268
3	rs13100444:140751864:C:T	140751864	0	T	C	0.121	-0.0289243	0.0172075	0.0930589
3	rs1426955:140752538:C:T	140752538	0	C	T	0.129	-0.0417515	0.0168947	0.0135605
3	rs139594901:140752727:G:A	140752727	0	A	G	0.02	-0.0855683	0.040421	0.0346302
3	rs2310868:140752790:G:A	140752790	0	A	G	0.116	-0.0399749	0.0175693	0.0229889
3	rs2310869:140752934:A:G	140752934	0	G	A	0.116	-0.0398753	0.0175744	0.0233598
3	rs6764904:140753048:T:G	140753048	0	G	T	0.116	-0.0407354	0.0175802	0.0205871
3	rs6800802:140753103:C:T	140753103	0	T	C	0.114	-0.0388531	0.0177028	0.0282479
3	rs13070789:140754459:C:T	140754459	0	T	C	0.115	-0.039919	0.0175901	0.0233415
3	rs139595892:140754786:GGAC:G	140754786	0	G	GGAC	0.034	-0.0428613	0.032876	0.194496
3	rs5026385:140754940:G:T	140754940	0	T	G	0.115	-0.0396725	0.0176195	0.0244357
3	rs59691029:140755108:G:T	140755108	0	T	G	0.063	-0.0502625	0.0225082	0.0254201
3	rs9816809:140755578:T:C	140755578	0	T	C	0.129	-0.0419536	0.0169102	0.0132034
3	rs9876562:140755988:C:T	140755988	0	C	T	0.129	-0.0415592	0.0168964	0.0140055
3	rs6762670:140756259:G:T	140756259	0	T	G	0.115	-0.0396875	0.0176261	0.0244381
3	rs188017309:140756347:C:T	140756347	0	T	C	0.02	-0.0855907	0.0404204	0.0345802
3	rs6765380:140756501:G:A	140756501	0	A	G	0.115	-0.0396956	0.0176263	0.0244103
3	rs9683354:140757617:C:G	140757617	0	G	C	0.01	-0.0739532	0.0584345	0.205881
3	rs6769484:140758174:G:A	140758174	0	A	G	0.114	-0.0394485	0.0176911	0.0258465
3	rs35859143:140758280:T:TA	140758280	0	TA	T	0.638	-0.00106135	0.014083	0.940226
3	rs35397352:140758611:T:TACA	140758611	0	TACA	T	0.116	-0.0418012	0.0176114	0.0177009
3	rs11915229:140758710:G:C	140758710	0	C	G	0.116	-0.0413378	0.0176268	0.0190989
3	rs10935416:140759417:G:T	140759417	0	G	T	0.137	-0.0398983	0.0166842	0.0169097
3	rs7622168:140759701:G:A	140759701	0	G	A	0.015	-0.0406943	0.0505271	0.421768
3	rs6810025:140761280:C:T	140761280	0	T	C	0.533	0.0097555	0.0114933	0.394842
3	rs55674992:140761353:C:CA	140761353	0	C	CA	0.014	-0.0347507	0.0512454	0.498383
3	rs4683541:140761556:A:T	140761556	0	T	A	0.544	0.00703395	0.0115351	0.540425
3	rs4683542:140761633:C:G	140761633	0	C	G	0.015	-0.0444898	0.0514625	0.387454
3	rs56079647:140761722:A:AT	140761722	0	A	AT	0.017	-0.0319134	0.0475065	0.502819
3	rs1426959:140762034:A:C	140762034	0	A	C	0.014	-0.0356578	0.0513256	0.487856
3	rs1426960:140762099:A:G	140762099	0	A	G	0.014	-0.0355868	0.05133	0.488758
3	rs1426961:140762177:G:C	140762177	0	G	C	0.014	-0.0394909	0.0518604	0.446691
3	AX-14133391	140763192	0	A	G	0.017	0.00353882	0.0426199	0.933704
3	rs919154:140764772:T:A	140764772	0	A	T	0.534	0.00840475	0.0112715	0.454235
3	rs11708480:140765561:G:A	140765561	0	A	G	0.531	0.00768521	0.0112225	0.491885
3	rs112758040:140765651:A:T	140765651	0	T	A	0.011	0.00466722	0.0620104	0.938458
3	rs35666696:140765750:T:TA	140765750	0	TA	T	0.516	0.00714578	0.0113393	0.526854
3	AX-38089157	140765832	0	A	G	0.065	-0.054738	0.0218106	0.0120353
3	AX-34083039	140766012	0	C	A	0.515	0.0117755	0.0110315	0.285246
3	rs9826671:140766208:C:A	140766208	0	A	C	0.515	0.012166	0.0110712	0.271299
3	rs2114514:140766806:A:G	140766806	0	G	A	0.516	0.0117833	0.0111292	0.28911
3	rs11713925:140770584:C:T	140770584	0	C	T	0.016	-0.0394789	0.0500218	0.43091
3	3:140771339:C:A	140771339	0	A	C	0.023	0.0780611	0.0483802	0.106627
3	3:140771340:C:A	140771340	0	A	C	0.023	0.0780611	0.0483802	0.106627
3	rs4683389:140771419:T:A	140771419	0	T	A	0.013	-0.0554455	0.0537192	0.302409
3	rs6439975:140773151:A:C	140773151	0	A	C	0.047	-0.066498	0.0286676	0.0204885
3	rs9784359:140773664:C:T	140773664	0	C	T	0.042	-0.0620622	0.0291347	0.033366
3	rs118009269:140774754:G:A	140774754	0	A	G	0.034	-0.0554592	0.0312055	0.075836
3	rs890527:140774853:A:T	140774853	0	A	T	0.042	-0.0614366	0.0287668	0.0328999
3	rs148862717:140774937:CCAGGAGGAGG:C	140774937	0	C	CCAGGAGGAGG	0.034	-0.0549285	0.0311441	0.078091
3	AX-122585284	140774938	0	-	CAGGAGGAGG	0.036	-0.0216061	0.0294417	0.465912
3	rs76090863:140775679:C:T	140775679	0	T	C	0.034	-0.054708	0.0308491	0.076432
3	rs7651293:140776298:T:C	140776298	0	C	T	0.547	0.0115491	0.0114754	0.312535
3	rs7639594:140776415:C:G	140776415	0	G	C	0.564	0.00528921	0.0113659	0.638859
3	rs1559896:140776991:T:C	140776991	0	C	T	0.676	0.00320373	0.0120939	0.789062
3	rs116972925:140778206:G:A	140778206	0	A	G	0.034	-0.0561493	0.0303419	0.0644551
3	rs142484554:140778295:AAGG:A	140778295	0	A	AAGG	0.021	0.0124585	0.0465265	0.790282
3	rs890528:140778763:T:C	140778763	0	C	T	0.446	-0.0175537	0.0113096	0.119951
3	rs79022505:140779697:T:C	140779697	0	C	T	0.035	-0.0561931	0.0303138	0.0639979
3	rs71151410:140780580:CT:C	140780580	0	CT	C	0.048	-0.0424077	0.0275247	0.123661
3	rs72978075:140780701:C:T	140780701	0	T	C	0.04	-0.0685817	0.0287959	0.0173056
3	rs79917600:140780986:C:T	140780986	0	T	C	0.035	-0.0549264	0.0302177	0.069365
3	rs6793789:140780992:C:A	140780992	0	A	C	0.404	-0.00794053	0.0113946	0.483935
3	rs61201233:140781394:C:T	140781394	0	T	C	0.038	-0.0627838	0.029339	0.0325462
3	rs6439977:140781657:A:G	140781657	0	G	A	0.446	-0.0166366	0.0112862	0.139742
3	rs919157:140782639:A:G	140782639	0	G	A	0.447	-0.0160644	0.0112957	0.154185
3	rs185991627:140783357:A:T	140783357	0	T	A	0.017	0.0469655	0.0636238	0.4598
3	rs6804474:140784435:G:A	140784435	0	A	G	0.443	-0.0188541	0.0112673	0.0937503
3	AX-34083087	140784929	0	C	T	0.473	-0.0164129	0.0110056	0.135074
3	rs199569122:140784964:G:C	140784964	0	C	G	0.035	-0.0561798	0.0302987	0.063928
3	AX-83381375	140785175	0	A	C	0.433	-0.011223	0.0111417	0.312251
3	rs10935417:140785834:C:T	140785834	0	T	C	0.4	-0.00768677	0.0114035	0.498051
3	rs117245422:140785963:G:A	140785963	0	A	G	0.035	-0.0561522	0.0303049	0.0641118
3	rs146926071:140785978:G:T	140785978	0	T	G	0.021	-0.0203238	0.0398578	0.608752
3	rs117538180:140786122:G:A	140786122	0	A	G	0.035	-0.0574224	0.0301711	0.0571371
3	rs59279694:140786845:G:T	140786845	0	T	G	0.445	-0.0166259	0.0112786	0.139738
3	rs9882989:140787552:G:A	140787552	0	A	G	0.445	-0.0163254	0.0112913	0.147469
3	rs9817298:140789020:G:A	140789020	0	A	G	0.411	-0.00841692	0.0113274	0.455481
3	rs9817591:140789154:G:T	140789154	0	T	G	0.446	-0.0161107	0.0112933	0.152927
3	rs9855300:140789393:A:T	140789393	0	T	A	0.434	-0.0137688	0.0114442	0.227928
3	rs116977991:140789517:G:A	140789517	0	A	G	0.034	-0.0562297	0.0303268	0.0639364
3	rs7622090:140789739:G:A	140789739	0	A	G	0.445	-0.0162736	0.0112939	0.148841
3	rs61678316:140790322:AT:A	140790322	0	A	AT	0.411	-0.00909808	0.0113302	0.420163
3	rs181279606:140790465:C:T	140790465	0	T	C	0.052	0.00598041	0.0272941	0.825506
3	rs9823283:140790535:C:T	140790535	0	T	C	0.399	-0.00713491	0.0114299	0.530128
3	rs9823690:140790579:G:A	140790579	0	A	G	0.41	-0.00872227	0.0113309	0.439567
3	rs1426962:140790847:C:T	140790847	0	T	C	0.433	-0.00954817	0.0114133	0.400866
3	rs1426963:140790863:T:C	140790863	0	C	T	0.433	-0.00978908	0.0114217	0.38947
3	rs12494997:140791224:A:T	140791224	0	T	A	0.428	-0.00973058	0.0114162	0.392032
3	rs139609963:140791537:A:G	140791537	0	G	A	0.034	-0.0566243	0.0305621	0.0640997
3	rs57164953:140791651:G:A	140791651	0	A	G	0.011	0.00292825	0.0609038	0.960896
3	rs72980158:140791663:G:C	140791663	0	C	G	0.015	-0.00729019	0.0529665	0.892429
3	rs6777560:140792105:T:C	140792105	0	C	T	0.014	-0.0106717	0.0546696	0.846548
3	rs16851040:140792365:A:G	140792365	0	G	A	0.012	-0.0155558	0.0569226	0.786129
3	rs16851042:140792416:G:C	140792416	0	C	G	0.047	-0.0485279	0.0272499	0.0752822
3	rs16851043:140792641:T:C	140792641	0	C	T	0.012	-0.0154889	0.0569432	0.78711
3	rs16851045:140792842:T:C	140792842	0	C	T	0.012	-0.0153422	0.0569296	0.789044
3	rs16851047:140793395:C:G	140793395	0	G	C	0.012	-0.0152593	0.0569592	0.790275
3	rs116207458:140793461:C:T	140793461	0	T	C	0.012	-0.0152071	0.0569728	0.79103
3	rs75792442:140793462:T:G	140793462	0	G	T	0.012	-0.0152071	0.0569728	0.79103
3	rs72980166:140793940:G:A	140793940	0	A	G	0.012	-0.0146584	0.0570822	0.798845
3	3:140793960:C:CAATGCAGTTTCTGAGTCCAT	140793960	0	CAATGCAGTTTCTGAGTCCAT	C	0.027	-0.0789069	0.0352056	0.0250882
3	rs147497394:140793960:C:CAATGCAGTTTCTGAGTCCGT	140793960	0	CAATGCAGTTTCTGAGTCCGT	C	0.417	-0.0110879	0.0116692	0.340307
3	3:140793979:G:A	140793979	0	A	G	0.011	-0.108866	0.0631598	0.08526
3	rs72980172:140794252:T:G	140794252	0	G	T	0.012	-0.00913466	0.0565899	0.873215
3	rs77189339:140794543:C:G	140794543	0	G	C	0.034	-0.0581505	0.0308822	0.0598619
3	rs9844927:140794709:C:T	140794709	0	T	C	0.412	-0.00943414	0.0115856	0.413224
3	3:140794734:CAAAAAA:C	140794734	0	C	CAAAAAA	0.117	-0.0367565	0.0187743	0.0503287
3	rs6774862:140794856:G:A	140794856	0	A	G	0.048	-0.0491429	0.0272802	0.0720297
3	rs72047902:140794922:GATAAA:G	140794922	0	G	GATAAA	0.014	-0.0147526	0.0549396	0.790312
3	rs1365630:140795017:A:G	140795017	0	G	A	0.459	-0.0178625	0.0115062	0.119861
3	rs6775066:140795058:G:T	140795058	0	T	G	0.014	-0.0146607	0.0549497	0.791636
3	rs7623980:140795478:C:G	140795478	0	G	C	0.048	-0.0495239	0.0273644	0.070702
3	rs7624238:140795663:G:C	140795663	0	C	G	0.047	-0.0493645	0.0273959	0.071948
3	rs9842086:140795773:T:C	140795773	0	C	T	0.412	-0.00913549	0.0116175	0.429423
3	rs116866373:140795822:G:A	140795822	0	A	G	0.034	-0.0590577	0.0310963	0.0576925
3	rs1426965:140796163:G:A	140796163	0	A	G	0.013	-0.00855214	0.0551037	0.878629
3	rs1426966:140796207:G:A	140796207	0	A	G	0.047	-0.0483476	0.0274772	0.0788659
3	rs117097269:140797316:T:G	140797316	0	G	T	0.035	-0.0624176	0.0313546	0.0466341
3	rs117300467:140797799:G:A	140797799	0	A	G	0.034	-0.0631936	0.0315163	0.0450654
3	rs6798242:140798043:T:C	140798043	0	C	T	0.048	-0.0488814	0.0278297	0.0793174
3	rs112482116:140798106:C:CA	140798106	0	CA	C	0.027	-0.0221389	0.041738	0.597664
3	rs6439978:140798295:G:A	140798295	0	A	G	0.045	-0.0625187	0.0283443	0.0275218
3	rs78046739:140798960:T:C	140798960	0	C	T	0.327	0.000499522	0.0123226	0.969693
3	rs11928846:140798999:A:G	140798999	0	G	A	0.352	-0.00511819	0.0120009	0.668118
3	rs76642900:140799027:A:G	140799027	0	G	A	0.335	0.00203046	0.0121929	0.86959
3	AX-41125733	140799213	0	A	G	0.106	-0.0258831	0.0178016	0.145551
3	rs6789397:140799434:G:A	140799434	0	A	G	0.363	-0.00149828	0.0117627	0.897945
3	rs76944909:140799729:G:A	140799729	0	A	G	0.33	-0.00073758	0.012173	0.949558
3	rs139011757:140800511:GA:G	140800511	0	G	GA	0.331	-0.000254689	0.0121162	0.981409
3	rs59870469:140800691:C:T	140800691	0	T	C	0.365	-0.00110342	0.0116823	0.924122
3	rs76384013:140801389:T:C	140801389	0	C	T	0.015	-0.0616094	0.069878	0.377611
3	rs4683546:140801455:C:T	140801455	0	T	C	0.363	-0.00118958	0.0116867	0.918369
3	rs4683547:140801587:C:A	140801587	0	A	C	0.363	-0.00120308	0.011683	0.917428
3	rs4683548:140801654:G:C	140801654	0	C	G	0.363	-0.00141652	0.0116806	0.902921
3	rs10533999:140801769:CTTTG:C	140801769	0	C	CTTTG	0.363	-0.00125085	0.0116807	0.914208
3	rs116873774:140801905:T:C	140801905	0	C	T	0.331	-4.44937e-05	0.0120772	0.995297
3	rs72980182:140802025:T:C	140802025	0	C	T	0.363	-0.0010375	0.0116773	0.928682
3	rs62283579:140802064:A:G	140802064	0	G	A	0.362	-0.0012854	0.0116783	0.911829
3	rs62283580:140802551:C:T	140802551	0	T	C	0.361	-0.000941197	0.0116977	0.935136
3	rs59179278:140802898:G:T	140802898	0	T	G	0.361	-0.00138964	0.0117042	0.904688
3	rs11925565:140803152:C:G	140803152	0	G	C	0.36	-0.00277171	0.0117073	0.812031
3	AX-41125743	140803539	0	C	G	0.03	-0.00548851	0.0336544	0.873857
3	rs4683391:140803971:T:C	140803971	0	C	T	0.029	-0.0076189	0.0342589	0.827211
3	rs4683549:140804174:A:T	140804174	0	T	A	0.029	-0.00782038	0.0342778	0.822725
3	rs4683550:140804298:T:C	140804298	0	C	T	0.029	-0.00800862	0.0342914	0.818522
3	rs62283582:140804726:C:T	140804726	0	T	C	0.029	-0.00848242	0.0343303	0.808005
3	rs7620622:140804947:G:A	140804947	0	A	G	0.446	-0.00961809	0.01109	0.384673
3	rs76351022:140806066:G:T	140806066	0	T	G	0.332	0.000709377	0.0119975	0.954493
3	rs6778115:140806369:G:A	140806369	0	A	G	0.445	-0.00990858	0.011073	0.369814
3	rs79745657:140806677:G:C	140806677	0	C	G	0.333	7.41109e-05	0.0119951	0.996645
3	rs191521626:140806815:G:A	140806815	0	A	G	0.025	-0.0458725	0.0372891	0.218304
3	rs55933242:140806967:G:T	140806967	0	T	G	0.505	-0.0118149	0.0110628	0.2856
3	rs35409304:140807210:G:C	140807210	0	C	G	0.446	-0.00943412	0.0110605	0.392571
3	rs12631984:140807232:C:A	140807232	0	A	C	0.333	0.000940582	0.0119752	0.938991
3	rs11919846:140808011:G:A	140808011	0	A	G	0.029	-0.0117391	0.0343222	0.735235
3	rs11919859:140808211:C:A	140808211	0	A	C	0.029	-0.0103196	0.0343139	0.766591
3	rs141848862:140808401:GA:G	140808401	0	G	GA	0.332	0.00101983	0.0119369	0.933484
3	rs72980194:140808510:C:A	140808510	0	A	C	0.029	-0.0119203	0.0342732	0.731
3	rs62283585:140808864:C:T	140808864	0	T	C	0.029	-0.0210089	0.0341783	0.54135
3	rs11920946:140808890:G:A	140808890	0	A	G	0.43	-0.0037872	0.0112299	0.737453
3	rs62283586:140809104:G:T	140809104	0	T	G	0.028	-0.0243117	0.0350243	0.489817
3	rs6788334:140809235:G:T	140809235	0	T	G	0.429	-0.00351854	0.0112127	0.754998
3	AX-34083243	140809322	0	A	G	0.333	0.00211641	0.0119167	0.860583
3	rs4683551:140809335:T:C	140809335	0	C	T	0.493	-0.00864196	0.0109841	0.431993
3	rs4683552:140809383:G:C	140809383	0	C	G	0.028	-0.0185312	0.0348092	0.597023
3	rs4683553:140809531:T:C	140809531	0	C	T	0.09	-0.0185372	0.0205803	0.37168
3	rs73872044:140809656:G:A	140809656	0	A	G	0.332	0.000832826	0.011925	0.945887
3	rs4683554:140809729:C:A	140809729	0	A	C	0.493	-0.00889302	0.0109905	0.41895
3	rs55813223:140809732:G:A	140809732	0	A	G	0.06	-0.0154653	0.0238375	0.519696
3	rs75969631:140809738:G:A	140809738	0	A	G	0.069	-0.0165959	0.0215233	0.440188
3	rs72980202:140809809:G:C	140809809	0	C	G	0.069	-0.0166318	0.0215229	0.439192
3	AX-34083261	140809843	0	C	T	0.492	-0.0096331	0.0109756	0.380613
3	rs9866203:140810027:T:C	140810027	0	C	T	0.065	-0.0194663	0.0219726	0.374824
3	rs6791826:140810146:G:A	140810146	0	A	G	0.491	-0.00957321	0.0109857	0.38398
3	rs62283587:140810195:T:C	140810195	0	C	T	0.028	-0.0210587	0.0344942	0.543814
3	rs73872048:140810345:G:A	140810345	0	A	G	0.332	0.000537319	0.0119398	0.965706
3	rs57013413:140810574:G:A	140810574	0	A	G	0.07	-0.0137856	0.0214255	0.519535
3	rs60146834:140810584:C:T	140810584	0	T	C	0.402	-0.00340233	0.0113779	0.763169
3	rs6789132:140810602:T:C	140810602	0	C	T	0.401	-0.00419782	0.0113899	0.710736
3	rs60777947:140810650:A:G	140810650	0	G	A	0.402	-0.00358567	0.0113827	0.751001
3	rs59881439:140811263:A:G	140811263	0	G	A	0.401	-0.00413343	0.0113984	0.715136
3	rs72981972:140811301:G:A	140811301	0	A	G	0.069	-0.0159071	0.0215804	0.460612
3	rs57905650:140811460:T:C	140811460	0	C	T	0.4	-0.00436855	0.0114111	0.700097
3	rs72981975:140811518:C:T	140811518	0	T	C	0.069	-0.0154204	0.0215366	0.473593
3	rs72981978:140811639:C:T	140811639	0	T	C	0.027	-0.0342306	0.0355432	0.337268
3	rs143067427:140812114:GACA:G	140812114	0	G	GACA	0.332	0.000265298	0.01199	0.984104
3	rs6780365:140812189:G:C	140812189	0	C	G	0.433	-0.00707293	0.0111394	0.524809
3	rs1559897:140812485:C:G	140812485	0	G	C	0.433	-0.00700664	0.0111416	0.528787
3	rs79658398:140812565:C:T	140812565	0	T	C	0.028	-0.0152715	0.0346779	0.662314
3	rs4683392:140812968:A:G	140812968	0	G	A	0.364	-0.0028315	0.0115843	0.806417
3	rs73872053:140813011:G:A	140813011	0	A	G	0.336	0.00123849	0.0119482	0.919173
3	rs4683393:140813135:T:A	140813135	0	A	T	0.365	-0.00300986	0.011588	0.794615
3	rs73872056:140813164:T:G	140813164	0	G	T	0.332	7.96323e-05	0.0120008	0.996391
3	rs6786482:140813611:C:T	140813611	0	T	C	0.098	-0.0146436	0.0185679	0.431184
3	rs6762085:140813644:A:G	140813644	0	G	A	0.102	-0.016294	0.0183685	0.376219
3	rs6786772:140813722:G:C	140813722	0	C	G	0.101	-0.0182141	0.0184283	0.323948
3	rs4683555:140813767:T:C	140813767	0	C	T	0.48	-0.00228625	0.0116796	0.843266
3	rs72981989:140813804:T:C	140813804	0	C	T	0.101	-0.0173799	0.0184741	0.347986
3	rs62283588:140814019:C:T	140814019	0	T	C	0.029	-0.0130157	0.0344014	0.70793
3	rs73871711:140814022:C:T	140814022	0	T	C	0.07	-0.0208561	0.021469	0.331257
3	rs79635224:140814085:A:C	140814085	0	C	A	0.069	-0.0170568	0.0215418	0.428286
3	rs72981992:140814096:A:G	140814096	0	G	A	0.553	-0.00673798	0.0115783	0.559358
3	rs73871713:140814126:T:G	140814126	0	G	T	0.483	-0.00247795	0.0116173	0.829776
3	rs7433008:140814663:T:G	140814663	0	G	T	0.479	-0.00325527	0.0116719	0.778677
3	rs2311494:140814916:T:G	140814916	0	G	T	0.56	-0.00144835	0.0114897	0.900513
3	rs11714307:140816345:C:G	140816345	0	G	C	0.043	0.0206267	0.0285708	0.468894
3	rs111824810:140816592:CCCACAGAG:C	140816592	0	C	CCCACAGAG	0.028	-0.0240497	0.0346379	0.490041
3	rs59276022:140816789:G:A	140816789	0	A	G	0.035	-0.0129001	0.0315736	0.68745
3	rs72981996:140817684:A:G	140817684	0	G	A	0.03	-0.0244661	0.0339708	0.47383
3	rs142520805:140817949:TAATACTGTTAC:T	140817949	0	T	TAATACTGTTAC	0.48	-0.00213735	0.0116492	0.852711
3	3:140818027:CT:C	140818027	0	C	CT	0.086	0.0176424	0.0260583	0.495431
3	rs11918400:140819229:A:G	140819229	0	G	A	0.519	-0.00503751	0.0114687	0.660506
3	rs145996740:140819997:G:GC	140819997	0	GC	G	0.014	-0.081417	0.0495659	0.099904
3	rs62283590:140820178:C:A	140820178	0	A	C	0.011	-0.109602	0.0561003	0.0511593
3	rs62283592:140824888:T:G	140824888	0	G	T	0.029	-0.0259481	0.0340887	0.448837
3	rs190088612:140825561:C:T	140825561	0	T	C	0.096	0.00422438	0.0195226	0.82858
3	rs12496637:140826180:C:T	140826180	0	T	C	0.307	-0.000867226	0.0124316	0.942667
3	rs62283593:140826245:C:T	140826245	0	T	C	0.033	-0.0176301	0.0322536	0.58877
3	rs6650888:140826521:A:G	140826521	0	G	A	0.036	-0.0210584	0.0312088	0.504443
3	rs10531382:140826803:AAAAAT:A	140826803	0	A	AAAAAT	0.028	-0.0280189	0.034388	0.417509
3	rs4683558:140826834:C:T	140826834	0	T	C	0.028	-0.0242083	0.0349289	0.490729
3	rs1426956:140828477:A:G	140828477	0	G	A	0.481	-0.0048567	0.0116335	0.674507
3	rs899348:140828801:G:A	140828801	0	A	G	0.541	-0.00444021	0.0113629	0.696037
3	rs3940907:140829422:T:C	140829422	0	C	T	0.52	-0.00629968	0.0114171	0.580846
3	rs56288711:140829759:G:A	140829759	0	A	G	0.022	0.0287163	0.0407577	0.480322
3	rs62283595:140829768:G:A	140829768	0	A	G	0.02	-0.0288253	0.0408625	0.482108
3	rs79069214:140830084:G:A	140830084	0	A	G	0.15	-0.00854515	0.015713	0.585943
3	rs4683559:140830145:T:C	140830145	0	C	T	0.519	-0.00572694	0.0114226	0.61586
3	rs111611697:140831474:G:A	140831474	0	A	G	0.028	-0.0247176	0.0347051	0.478791
3	rs143910611:140831733:T:C	140831733	0	C	T	0.1	0.0194436	0.0204568	0.343828
3	rs62283596:140832385:G:T	140832385	0	T	G	0.028	-0.0382202	0.0350388	0.277793
3	rs16851064:140833975:A:C	140833975	0	C	A	0.481	-0.00488514	0.0116326	0.6727
3	rs148111068:140836615:G:A	140836615	0	A	G	0.084	0.00705993	0.0217845	0.743132
3	rs11927534:140838237:A:G	140838237	0	G	A	0.52	-0.00633764	0.011415	0.578497
3	rs4683562:140838459:A:C	140838459	0	C	A	0.481	-0.00496185	0.0116364	0.667985
3	rs181551314:140838829:G:A	140838829	0	A	G	0.049	0.00187642	0.0278276	0.944971
3	rs115695768:140839018:T:C	140839018	0	C	T	0.035	-0.0263966	0.0320114	0.413468
3	rs145209543:140839141:G:A	140839141	0	A	G	0.033	-0.0229422	0.0324741	0.483602
3	rs62283599:140839791:T:C	140839791	0	C	T	0.027	-0.031674	0.0356113	0.375812
3	rs140664967:140839854:C:G	140839854	0	G	C	0.043	-0.0598603	0.0312968	0.0562117
3	rs7636278:140840091:C:T	140840091	0	T	C	0.52	-0.00634862	0.0114141	0.577803
3	rs7645147:140841424:A:G	140841424	0	G	A	0.519	-0.00605749	0.0114122	0.59507
3	rs143481009:140841598:G:A	140841598	0	A	G	0.096	0.0125617	0.0207465	0.547638
3	rs12637993:140841739:T:C	140841739	0	C	T	0.565	-0.00327717	0.0114864	0.77587
3	rs16851066:140842821:G:A	140842821	0	A	G	0.481	-0.00512985	0.0116242	0.657147
3	rs922476:140843242:T:A	140843242	0	A	T	0.481	-0.00514997	0.011623	0.65586
3	rs62283600:140843632:G:A	140843632	0	A	G	0.037	-0.0184066	0.0310399	0.55791
3	AX-11262519	140844597	0	G	A	0.52	-0.00690304	0.0113157	0.541457
3	AX-41125801	140844917	0	G	T	0.039	-0.0204035	0.0300615	0.501425
3	rs2086180:140845584:T:C	140845584	0	C	T	0.028	-0.0328045	0.0347542	0.346974
3	rs79238173:140845838:C:T	140845838	0	T	C	0.149	-0.00822186	0.015739	0.600745
3	rs922475:140845839:C:G	140845839	0	G	C	0.481	-0.00434071	0.0115721	0.705501
3	rs146325407:140846414:A:AT	140846414	0	AT	A	0.01	-0.082836	0.0703644	0.238789
3	rs7647349:140848571:C:T	140848571	0	T	C	0.024	0.0306918	0.0387956	0.427382
3	rs16851075:140849140:A:G	140849140	0	G	A	0.061	-0.0258087	0.0229815	0.260559
3	rs35816243:140849492:A:G	140849492	0	G	A	0.03	-0.0150498	0.0336003	0.658177
3	rs4683395:140849754:A:G	140849754	0	G	A	0.516	-0.00623883	0.0113943	0.583483
3	AX-11182346	140849963	0	T	C	0.032	-0.0161875	0.0322711	0.620082
3	rs12107162:140850079:A:G	140850079	0	G	A	0.518	-0.00525659	0.0113825	0.643829
3	rs4683396:140850718:G:C	140850718	0	C	G	0.516	-0.00632624	0.0114012	0.578449
3	3:140851496:A:G	140851496	0	G	A	0.097	-0.00790832	0.0233965	0.733803
3	rs143223383:140852503:A:G	140852503	0	G	A	0.482	-0.00666614	0.0116953	0.566678
3	rs147056490:140853391:GT:G	140853391	0	G	GT	0.48	-0.00483984	0.0116745	0.676338
3	rs112611288:140853483:C:A	140853483	0	A	C	0.01	0.0269765	0.0607003	0.65717
3	3:140854180:T:TTTATTA	140854180	0	TTTATTA	T	0.032	-0.0183543	0.0330579	0.582738
3	3:140854180:T:TTTATTATTATTA	140854180	0	TTTATTATTATTA	T	0.427	-0.00233861	0.0119666	0.843901
3	rs62283603:140855001:T:G	140855001	0	G	T	0.03	-0.0148866	0.0338056	0.663658
3	rs370510151:140855852:C:T	140855852	0	T	C	0.026	-0.0199328	0.0360132	0.582744
3	rs6809517:140855945:C:T	140855945	0	T	C	0.642	-0.0136695	0.011836	0.247459
3	rs149595184:140857090:G:A	140857090	0	A	G	0.479	-0.00700415	0.0118232	0.551549
3	rs190592257:140857287:C:T	140857287	0	T	C	0.096	0.00539479	0.0197142	0.784054
3	rs141552213:140857334:A:T	140857334	0	T	A	0.026	-0.0177376	0.0361681	0.626747
3	rs143149358:140858184:A:G	140858184	0	G	A	0.512	-0.00828289	0.0116303	0.475493
3	rs146191493:140858215:C:T	140858215	0	T	C	0.479	-0.00697959	0.0118373	0.553469
3	rs185905877:140858690:C:T	140858690	0	T	C	0.014	-0.0586478	0.0525859	0.263786
3	3:140858696:C:G	140858696	0	G	C	0.014	-0.0586478	0.0525859	0.263786
3	rs201821588:140858857:C:T	140858857	0	T	C	0.514	-0.0077658	0.0116436	0.504133
3	rs7430058:140859056:T:C	140859056	0	C	T	0.505	-0.00828473	0.0116964	0.477485
3	rs200698115:140859656:A:ATC	140859656	0	ATC	A	0.049	0.03232	0.0268871	0.228224
3	rs138313906:140859709:G:A	140859709	0	A	G	0.026	-0.0226352	0.03631	0.53598
3	rs2086179:140860094:A:G	140860094	0	G	A	0.566	-0.00115255	0.0117348	0.922419
3	rs2086178:140860195:G:A	140860195	0	A	G	0.047	0.0288033	0.0274339	0.29231
3	rs9821907:140860512:G:C	140860512	0	C	G	0.049	0.03078	0.0270182	0.25347
3	rs115127298:140861335:C:A	140861335	0	A	C	0.06	-0.0244531	0.0231796	0.290517
3	rs12489115:140861880:C:G	140861880	0	G	C	0.502	-0.00434619	0.0121519	0.720619
3	rs13318422:140862769:G:A	140862769	0	A	G	0.302	-0.00978048	0.0124047	0.431009
3	AX-11633718	140863405	0	T	C	0.107	-0.0198908	0.0177478	0.262153
3	rs11406571:140864067:T:TA	140864067	0	TA	T	0.073	0.00134781	0.0244114	0.952468
3	AX-11382343	140866631	0	T	C	0.181	0.00190866	0.0142717	0.892646
3	rs9647343:140866728:C:A	140866728	0	A	C	0.031	-0.0511551	0.0348156	0.14217
3	AX-14133532	140866848	0	T	C	0.194	-0.00801105	0.0139181	0.565292
3	AX-11382342	140867094	0	G	A	0.096	-0.0122032	0.0187643	0.51757
3	AX-14133533	140867616	0	A	G	0.036	-0.0144232	0.0294554	0.625915
3	AX-107928880	140867797	0	A	G	0.072	-0.00261297	0.0206477	0.899759
3	rs875870:140867938:A:G	140867938	0	G	A	0.292	0.00779138	0.0127425	0.543356
3	rs9835509:140868001:G:A	140868001	0	A	G	0.033	0.00568346	0.0317091	0.855777
3	rs1108693:140868715:G:A	140868715	0	A	G	0.379	-0.0089582	0.0115557	0.437968
3	rs63749500:140870168:T:G	140870168	0	G	T	0.398	-0.00561621	0.0114065	0.622209
3	rs114557261:140870406:G:A	140870406	0	A	G	0.24	0.00909385	0.01356	0.505274
3	rs73869510:140870590:C:T	140870590	0	T	C	0.166	-0.013382	0.0151839	0.37762
3	rs6776346:140870869:G:T	140870869	0	G	T	0.151	0.0168662	0.0156216	0.278709
3	rs985627:140871358:G:T	140871358	0	G	T	0.155	0.0151615	0.0154147	0.323598
3	rs55885820:140872329:C:T	140872329	0	T	C	0.077	-0.00297461	0.0224218	0.898143
3	rs117423361:140872418:G:A	140872418	0	A	G	0.072	-0.00441997	0.0210297	0.834035
3	rs872329:140872577:A:G	140872577	0	G	A	0.343	-0.0101264	0.0115369	0.379676
3	AX-34083441	140872689	0	A	G	0.255	0.00889397	0.012977	0.496944
3	rs75511792:140873110:C:T	140873110	0	T	C	0.255	0.00849421	0.0129796	0.516594
3	rs79333768:140873150:T:C	140873150	0	C	T	0.013	-0.0618525	0.060558	0.307316
[truncated: 13,526 more rows]

## Sheet: Fig3b_finemap
Fig3(b)
chr	start	end	posterior
chr3	141300386	141300387	0
chr3	141300621	141300622	0
chr3	141300833	141300834	0
chr3	141300901	141300902	0
chr3	141301451	141301452	0
chr3	141302454	141302455	0
chr3	141303172	141303173	0
chr3	141304571	141304572	0
chr3	141305208	141305209	0
chr3	141306013	141306014	0
chr3	141308454	141308455	0
chr3	141309304	141309305	0
chr3	141309510	141309511	0
chr3	141313206	141313207	0
chr3	141313715	141313716	0
chr3	141314133	141314134	0
chr3	141314819	141314820	0
chr3	141316201	141316202	0
chr3	141318083	141318084	0
chr3	141320284	141320285	0
chr3	141320349	141320350	0
chr3	141320351	141320352	0
chr3	141320386	141320387	0
chr3	141320585	141320586	0
chr3	141320607	141320608	0
chr3	141321594	141321595	0
chr3	141321836	141321837	0
chr3	141323629	141323630	0
chr3	141323805	141323806	0
chr3	141324095	141324096	0
chr3	141324556	141324557	0
chr3	141325322	141325323	0
chr3	141326602	141326603	0
chr3	141327474	141327475	0
chr3	141327593	141327594	0
chr3	141327704	141327705	0
chr3	141328918	141328919	0
chr3	141330310	141330311	0
chr3	141331222	141331223	0
chr3	141331565	141331566	0
chr3	141333835	141333836	0
chr3	141333839	141333840	0
chr3	141335105	141335106	0
chr3	141335121	141335122	0
chr3	141335795	141335796	0
chr3	141336305	141336306	0
chr3	141336351	141336352	0
chr3	141336557	141336558	0
chr3	141336604	141336605	0
chr3	141336708	141336709	0
chr3	141336832	141336833	0
chr3	141336835	141336836	0
chr3	141337435	141337436	0
chr3	141338068	141338069	0
chr3	141338415	141338416	0
chr3	141338529	141338530	0
chr3	141338641	141338642	0
chr3	141339333	141339334	0
chr3	141339446	141339447	0
chr3	141339732	141339733	0
chr3	141339732	141339733	0
chr3	141339741	141339742	0
chr3	141340243	141340244	0
chr3	141340244	141340245	0
chr3	141340932	141340933	0
chr3	141341000	141341001	0
chr3	141341114	141341115	0
chr3	141341594	141341595	0
chr3	141341842	141341843	0
chr3	141342066	141342067	0
chr3	141342079	141342080	0
chr3	141342144	141342145	0
chr3	141342261	141342262	0
chr3	141342299	141342300	0
chr3	141342456	141342457	0
chr3	141343009	141343010	0
chr3	141343171	141343172	0
chr3	141343228	141343229	0
chr3	141343278	141343279	0
chr3	141343624	141343625	0
chr3	141343653	141343654	0
chr3	141344198	141344199	0
chr3	141344351	141344352	0
chr3	141344368	141344369	0
chr3	141345102	141345103	0
chr3	141345291	141345292	0
chr3	141345400	141345401	0
chr3	141345454	141345455	0
chr3	141345498	141345499	0
chr3	141345678	141345679	0
chr3	141345982	141345983	0
chr3	141346053	141346054	0
chr3	141346056	141346057	0
chr3	141346188	141346189	0
chr3	141346621	141346622	0
chr3	141346637	141346638	0
chr3	141346641	141346642	0
chr3	141346663	141346664	0
chr3	141346723	141346724	0
chr3	141346731	141346732	0
chr3	141346865	141346866	0
chr3	141346870	141346871	0
chr3	141346969	141346970	0
chr3	141346974	141346975	0
chr3	141347053	141347054	0
chr3	141347080	141347081	0
chr3	141347217	141347218	0
chr3	141347391	141347392	0
chr3	141347405	141347406	0
chr3	141347682	141347683	0
chr3	141347985	141347986	0
chr3	141348062	141348063	0
chr3	141348251	141348252	0
chr3	141348315	141348316	0
chr3	141348345	141348346	0
chr3	141348682	141348683	0
chr3	141348913	141348914	0
chr3	141348927	141348928	0
chr3	141349213	141349214	0
chr3	141349381	141349382	0
chr3	141349539	141349540	0
chr3	141349880	141349881	0
chr3	141349979	141349980	0
chr3	141350578	141350579	0
chr3	141350585	141350586	0
chr3	141350712	141350713	0
chr3	141350851	141350852	0
chr3	141350854	141350855	0
chr3	141350903	141350904	0
chr3	141350927	141350928	0
chr3	141351110	141351111	0
chr3	141351255	141351256	0
chr3	141351592	141351593	0
chr3	141351890	141351891	0
chr3	141351896	141351897	0
chr3	141352382	141352383	0
chr3	141352555	141352556	0
chr3	141352599	141352600	0
chr3	141352705	141352706	0
chr3	141352922	141352923	0
chr3	141353956	141353957	0
chr3	141353989	141353990	0
chr3	141353990	141353991	0
chr3	141354082	141354083	0
chr3	141354321	141354322	0
chr3	141354443	141354444	0
chr3	141354576	141354577	0
chr3	141354698	141354699	0
chr3	141354748	141354749	0
chr3	141354861	141354862	0
chr3	141354870	141354871	0
chr3	141355318	141355319	0
chr3	141355522	141355523	0
chr3	141355683	141355684	0
chr3	141355696	141355697	0
chr3	141356271	141356272	0
chr3	141356561	141356562	0
chr3	141356635	141356636	0
chr3	141356664	141356665	0
chr3	141356806	141356807	0
chr3	141356840	141356841	0
chr3	141356865	141356866	0
chr3	141356875	141356876	0
chr3	141356883	141356884	0
chr3	141357058	141357059	0
chr3	141357289	141357290	0
chr3	141357844	141357845	0
chr3	141358126	141358127	0
chr3	141358167	141358168	0
chr3	141358223	141358224	0
chr3	141358250	141358251	0
chr3	141358618	141358619	0
chr3	141359255	141359256	0
chr3	141359990	141359991	0
chr3	141360013	141360014	0
chr3	141360147	141360148	0
chr3	141360690	141360691	0
chr3	141360748	141360749	0
chr3	141361654	141361655	0
chr3	141361917	141361918	0
chr3	141361967	141361968	0
chr3	141361972	141361973	0
chr3	141362225	141362226	0
chr3	141362366	141362367	0
chr3	141362730	141362731	0
chr3	141362755	141362756	0
chr3	141362870	141362871	0
chr3	141363124	141363125	0
chr3	141363230	141363231	0
chr3	141363425	141363426	0
chr3	141363689	141363690	0
chr3	141364320	141364321	0
chr3	141364473	141364474	0
chr3	141364498	141364499	0
chr3	141364698	141364699	0
chr3	141364790	141364791	0
chr3	141364835	141364836	0
chr3	141364885	141364886	0
chr3	141365106	141365107	0
chr3	141365276	141365277	0
chr3	141365358	141365359	0
chr3	141365775	141365776	0
chr3	141365874	141365875	0
chr3	141365883	141365884	0
chr3	141365957	141365958	0
chr3	141366078	141366079	0
chr3	141366215	141366216	0
chr3	141366526	141366527	0
chr3	141366577	141366578	0
chr3	141366749	141366750	0
chr3	141366761	141366762	0
chr3	141366857	141366858	0
chr3	141366958	141366959	0
chr3	141367070	141367071	0
chr3	141367430	141367431	0
chr3	141367440	141367441	0
chr3	141368054	141368055	0
chr3	141368110	141368111	0
chr3	141368214	141368215	0
chr3	141368215	141368216	0
chr3	141368232	141368233	0
chr3	141368245	141368246	0
chr3	141368636	141368637	0
chr3	141368951	141368952	0
chr3	141369043	141369044	0
chr3	141369082	141369083	0
chr3	141369124	141369125	0
chr3	141369172	141369173	0
chr3	141369486	141369487	0
chr3	141369527	141369528	0
chr3	141369596	141369597	0
chr3	141369687	141369688	0
chr3	141369731	141369732	0
chr3	141369807	141369808	0
chr3	141369870	141369871	0
chr3	141369954	141369955	0
chr3	141370535	141370536	0
chr3	141370578	141370579	0
chr3	141370583	141370584	0
chr3	141371399	141371400	0
chr3	141371408	141371409	0
chr3	141371896	141371897	0
chr3	141372230	141372231	0
chr3	141372246	141372247	0
chr3	141372271	141372272	0
chr3	141372391	141372392	0
chr3	141372693	141372694	0
chr3	141372694	141372695	0
chr3	141372958	141372959	0
chr3	141373798	141373799	0
chr3	141373871	141373872	0
chr3	141374063	141374064	0
chr3	141374144	141374145	0
chr3	141374146	141374147	0
chr3	141374584	141374585	0
chr3	141374673	141374674	0
chr3	141374744	141374745	0
chr3	141374881	141374882	0
chr3	141374956	141374957	0
chr3	141374999	141375000	0
chr3	141375710	141375711	0
chr3	141375837	141375838	0
chr3	141376039	141376040	0
chr3	141376090	141376091	0
chr3	141376211	141376212	0
chr3	141376376	141376377	0
chr3	141376420	141376421	0
chr3	141376570	141376571	0
chr3	141377022	141377023	0
chr3	141377091	141377092	0
chr3	141377330	141377331	0
chr3	141377532	141377533	0
chr3	141377582	141377583	0
chr3	141377657	141377658	0
chr3	141377838	141377839	0
chr3	141377851	141377852	0.0001
chr3	141377906	141377907	0.0001
chr3	141377910	141377911	0
chr3	141377910	141377911	0
chr3	141377981	141377982	0
chr3	141378407	141378408	0
chr3	141378435	141378436	0.0001
chr3	141378469	141378470	0
chr3	141378928	141378929	0
chr3	141379977	141379978	0.0006
chr3	141380000	141380001	0
chr3	141380400	141380401	0
chr3	141380423	141380424	0.0009
chr3	141380474	141380475	0
chr3	141380727	141380728	0
chr3	141380746	141380747	0
chr3	141380746	141380747	0
chr3	141381147	141381148	0
chr3	141381918	141381919	0
chr3	141382051	141382052	0
chr3	141382315	141382316	0
chr3	141382426	141382427	0
chr3	141382459	141382460	0.0017
chr3	141382461	141382462	0
chr3	141382765	141382766	0
chr3	141383625	141383626	0.0185
chr3	141383739	141383740	0
chr3	141383900	141383901	0
chr3	141384318	141384319	0
chr3	141385009	141385010	0.0007
chr3	141385011	141385012	0
chr3	141385230	141385231	0
chr3	141385690	141385691	0
chr3	141386091	141386092	0
chr3	141386560	141386561	0
chr3	141386604	141386605	0
chr3	141386661	141386662	0
chr3	141386779	141386780	0
chr3	141386935	141386936	0
chr3	141387027	141387028	0
chr3	141387271	141387272	0
chr3	141387333	141387334	0
chr3	141387546	141387547	0
chr3	141387759	141387760	0
chr3	141388147	141388148	0.0393
chr3	141388509	141388510	0
chr3	141388878	141388879	0
chr3	141388921	141388922	0
chr3	141389181	141389182	0
chr3	141389202	141389203	0
chr3	141389325	141389326	0
chr3	141389447	141389448	0.1536
chr3	141389485	141389486	0
chr3	141389840	141389841	0
chr3	141389841	141389842	0
chr3	141389877	141389878	0
chr3	141390125	141390126	0.0412
chr3	141390219	141390220	0.0209
chr3	141390759	141390760	0
chr3	141390799	141390800	0
chr3	141390802	141390803	0
chr3	141391308	141391309	0
chr3	141391318	141391319	0.043
chr3	141391608	141391609	0
chr3	141391663	141391664	0
chr3	141391683	141391684	0
chr3	141391726	141391727	0
chr3	141391832	141391833	0
chr3	141392160	141392161	0
chr3	141392187	141392188	0
chr3	141392239	141392240	0
chr3	141392265	141392266	0
chr3	141393229	141393230	0
chr3	141393342	141393343	0
chr3	141393572	141393573	0
chr3	141393573	141393574	0
chr3	141393637	141393638	0
chr3	141393892	141393893	0
chr3	141394228	141394229	0
chr3	141394843	141394844	0
chr3	141395519	141395520	0
chr3	141395810	141395811	0
chr3	141396523	141396524	0
chr3	141397058	141397059	0
chr3	141397327	141397328	0
chr3	141397744	141397745	0
chr3	141397880	141397881	0
chr3	141397987	141397988	0
chr3	141398427	141398428	0
chr3	141398626	141398627	0
chr3	141398841	141398842	0
chr3	141398926	141398927	0
chr3	141399236	141399237	0
chr3	141399324	141399325	0
chr3	141399467	141399468	0
chr3	141400107	141400108	0
chr3	141400479	141400480	0
chr3	141400653	141400654	0.5567
chr3	141400883	141400884	0
chr3	141401000	141401001	0
chr3	141401146	141401147	0.0472
chr3	141401205	141401206	0
chr3	141401220	141401221	0
chr3	141401381	141401382	0
chr3	141401451	141401452	0
chr3	141401524	141401525	0
chr3	141401537	141401538	0
chr3	141401962	141401963	0
chr3	141401989	141401990	0
chr3	141402137	141402138	0
chr3	141402645	141402646	0
chr3	141402950	141402951	0
chr3	141403054	141403055	0
chr3	141403108	141403109	0
chr3	141403201	141403202	0
chr3	141403259	141403260	0
chr3	141403356	141403357	0
chr3	141403404	141403405	0
chr3	141403452	141403453	0
chr3	141403526	141403527	0
chr3	141403575	141403576	0
chr3	141403617	141403618	0
chr3	141403722	141403723	0
chr3	141403768	141403769	0
chr3	141403783	141403784	0
chr3	141403784	141403785	0
chr3	141403952	141403953	0.0227
chr3	141404057	141404058	0
chr3	141404210	141404211	0
chr3	141404351	141404352	0
chr3	141404369	141404370	0.0254
chr3	141404431	141404432	0
chr3	141404500	141404501	0
chr3	141404507	141404508	0
chr3	141404532	141404533	0
chr3	141404549	141404550	0
chr3	141404569	141404570	0
chr3	141404582	141404583	0
chr3	141404593	141404594	0
chr3	141404831	141404832	0
chr3	141405708	141405709	0
chr3	141406425	141406426	0
chr3	141406474	141406475	0
chr3	141406869	141406870	0
chr3	141406926	141406927	0
chr3	141406933	141406934	0.025
chr3	141407012	141407013	0
chr3	141407022	141407023	0
chr3	141407056	141407057	0
chr3	141407415	141407416	0.0012
chr3	141407470	141407471	0
chr3	141407626	141407627	0
chr3	141407635	141407636	0
chr3	141407639	141407640	0
chr3	141407648	141407649	0
chr3	141408035	141408036	0
chr3	141408087	141408088	0
chr3	141408219	141408220	0
chr3	141408258	141408259	0
chr3	141408287	141408288	0
chr3	141408416	141408417	0
chr3	141408691	141408692	0
chr3	141409003	141409004	0
chr3	141409065	141409066	0
chr3	141409386	141409387	0
chr3	141409701	141409702	0
chr3	141410339	141410340	0
chr3	141410579	141410580	0
chr3	141410864	141410865	0
chr3	141411169	141411170	0
chr3	141411543	141411544	0
chr3	141411753	141411754	0
chr3	141411873	141411874	0
chr3	141412186	141412187	0
chr3	141412393	141412394	0
chr3	141413213	141413214	0
chr3	141413749	141413750	0
chr3	141413828	141413829	0
chr3	141414105	141414106	0
chr3	141414650	141414651	0
chr3	141415054	141415055	0
chr3	141415633	141415634	0
chr3	141415752	141415753	0
chr3	141416325	141416326	0
chr3	141416839	141416840	0
chr3	141416942	141416943	0
chr3	141417021	141417022	0
chr3	141417045	141417046	0
chr3	141417155	141417156	0
chr3	141417502	141417503	0
chr3	141417633	141417634	0
chr3	141417657	141417658	0
chr3	141418086	141418087	0
chr3	141418309	141418310	0
chr3	141418843	141418844	0
chr3	141418907	141418908	0
chr3	141419112	141419113	0
chr3	141419174	141419175	0
chr3	141419203	141419204	0
chr3	141419614	141419615	0
chr3	141419693	141419694	0
chr3	141420071	141420072	0
chr3	141420500	141420501	0
chr3	141420562	141420563	0
chr3	141420575	141420576	0
chr3	141420688	141420689	0
chr3	141420709	141420710	0
chr3	141420878	141420879	0
chr3	141421062	141421063	0
chr3	141421603	141421604	0
chr3	141421667	141421668	0
chr3	141422045	141422046	0
chr3	141422444	141422445	0
chr3	141422902	141422903	0
chr3	141423543	141423544	0
chr3	141424390	141424391	0
chr3	141424696	141424697	0
chr3	141424737	141424738	0
chr3	141424875	141424876	0
chr3	141425208	141425209	0
chr3	141425263	141425264	0
chr3	141425418	141425419	0
chr3	141426135	141426136	0
chr3	141426352	141426353	0
chr3	141426649	141426650	0
chr3	141427629	141427630	0
chr3	141427685	141427686	0
chr3	141427864	141427865	0
chr3	141428681	141428682	0
chr3	141428703	141428704	0
chr3	141428857	141428858	0
chr3	141429255	141429256	0
chr3	141429342	141429343	0
chr3	141429409	141429410	0
chr3	141430150	141430151	0
chr3	141430160	141430161	0
chr3	141430963	141430964	0
chr3	141431049	141431050	0
chr3	141431209	141431210	0
chr3	141432064	141432065	0
chr3	141433979	141433980	0
chr3	141434099	141434100	0
chr3	141434403	141434404	0
chr3	141435286	141435287	0
chr3	141435409	141435410	0
chr3	141435951	141435952	0
chr3	141436206	141436207	0
chr3	141437832	141437833	0
chr3	141437885	141437886	0
chr3	141438416	141438417	0
chr3	141438582	141438583	0
chr3	141439123	141439124	0
chr3	141439427	141439428	0
chr3	141439913	141439914	0
chr3	141440311	141440312	0
chr3	141440448	141440449	0
chr3	141440981	141440982	0
chr3	141440993	141440994	0
chr3	141441555	141441556	0
chr3	141441758	141441759	0
chr3	141442022	141442023	0
chr3	141442131	141442132	0
chr3	141442960	141442961	0
chr3	141442960	141442961	0
chr3	141443613	141443614	0
chr3	141444491	141444492	0
chr3	141444492	141444493	0
chr3	141444530	141444531	0
chr3	141444584	141444585	0
chr3	141444751	141444752	0
chr3	141444828	141444829	0
chr3	141444885	141444886	0
chr3	141445212	141445213	0
chr3	141445371	141445372	0
chr3	141445463	141445464	0
chr3	141445463	141445464	0
chr3	141445882	141445883	0
chr3	141446096	141446097	0
chr3	141446438	141446439	0
chr3	141446533	141446534	0
chr3	141446774	141446775	0
chr3	141447625	141447626	0
chr3	141448050	141448051	0
chr3	141448253	141448254	0
chr3	141448324	141448325	0
chr3	141448325	141448326	0
chr3	141448583	141448584	0
chr3	141448766	141448767	0
chr3	141448954	141448955	0
chr3	141449200	141449201	0
chr3	141449237	141449238	0
chr3	141449290	141449291	0
chr3	141450086	141450087	0
chr3	141450483	141450484	0
chr3	141451369	141451370	0
chr3	141452359	141452360	0
chr3	141452389	141452390	0
chr3	141452835	141452836	0
chr3	141453072	141453073	0
chr3	141453149	141453150	0
chr3	141453528	141453529	0
chr3	141454795	141454796	0
chr3	141455090	141455091	0
chr3	141455525	141455526	0
chr3	141455781	141455782	0
chr3	141456470	141456471	0
chr3	141456675	141456676	0
chr3	141456803	141456804	0
chr3	141456826	141456827	0
chr3	141456993	141456994	0
chr3	141457525	141457526	0
chr3	141457998	141457999	0
chr3	141458052	141458053	0
chr3	141458068	141458069	0
chr3	141458478	141458479	0
chr3	141458723	141458724	0
chr3	141458730	141458731	0
chr3	141458968	141458969	0
chr3	141460627	141460628	0
chr3	141460634	141460635	0
chr3	141460769	141460770	0
chr3	141460839	141460840	0
chr3	141460941	141460942	0
chr3	141460997	141460998	0
chr3	141461847	141461848	0
chr3	141461865	141461866	0
chr3	141462748	141462749	0
chr3	141462830	141462831	0
chr3	141462918	141462919	0
chr3	141463033	141463034	0
chr3	141463298	141463299	0
chr3	141463803	141463804	0
chr3	141464146	141464147	0
chr3	141464231	141464232	0
chr3	141464440	141464441	0
chr3	141464715	141464716	0
chr3	141465395	141465396	0
chr3	141465791	141465792	0
chr3	141466147	141466148	0
chr3	141466222	141466223	0
chr3	141466414	141466415	0
chr3	141466685	141466686	0
chr3	141467006	141467007	0
chr3	141467270	141467271	0
chr3	141467606	141467607	0
chr3	141468076	141468077	0
chr3	141468201	141468202	0
chr3	141468387	141468388	0
chr3	141468858	141468859	0
chr3	141469078	141469079	0
chr3	141469441	141469442	0
chr3	141469606	141469607	0
chr3	141469631	141469632	0
chr3	141469851	141469852	0
chr3	141469852	141469853	0
chr3	141470321	141470322	0
chr3	141470460	141470461	0
chr3	141470509	141470510	0
chr3	141472606	141472607	0
chr3	141472655	141472656	0
chr3	141474279	141474280	0
chr3	141474281	141474282	0
chr3	141474281	141474282	0
chr3	141474351	141474352	0
chr3	141474511	141474512	0
chr3	141474850	141474851	0
chr3	141474947	141474948	0
chr3	141474970	141474971	0
chr3	141475168	141475169	0
chr3	141475171	141475172	0
chr3	141475173	141475174	0
chr3	141475688	141475689	0
chr3	141475721	141475722	0
chr3	141476401	141476402	0
chr3	141481435	141481436	0
chr3	141481790	141481791	0
chr3	141482041	141482042	0
chr3	141482138	141482139	0
chr3	141482421	141482422	0
chr3	141482434	141482435	0
chr3	141483727	141483728	0
chr3	141483855	141483856	0
chr3	141484778	141484779	0
chr3	141484860	141484861	0
chr3	141484989	141484990	0
chr3	141485010	141485011	0
chr3	141485046	141485047	0
chr3	141485252	141485253	0
chr3	141485342	141485343	0
chr3	141485479	141485480	0
chr3	141485943	141485944	0
chr3	141486004	141486005	0
chr3	141486237	141486238	0
chr3	141486583	141486584	0
chr3	141486670	141486671	0
chr3	141486898	141486899	0
chr3	141487073	141487074	0
chr3	141487113	141487114	0
chr3	141487135	141487136	0
chr3	141487269	141487270	0
chr3	141487475	141487476	0
chr3	141487692	141487693	0
chr3	141488398	141488399	0
chr3	141488740	141488741	0
chr3	141488750	141488751	0
chr3	141489068	141489069	0
chr3	141489115	141489116	0
chr3	141489471	141489472	0
chr3	141490056	141490057	0
chr3	141490120	141490121	0
chr3	141490160	141490161	0
chr3	141490286	141490287	0
chr3	141490534	141490535	0
chr3	141491236	141491237	0
chr3	141492170	141492171	0
chr3	141492242	141492243	0
chr3	141493063	141493064	0
chr3	141493128	141493129	0
chr3	141493189	141493190	0
chr3	141493604	141493605	0
chr3	141493621	141493622	0
chr3	141493770	141493771	0
chr3	141494633	141494634	0
chr3	141494866	141494867	0
chr3	141495128	141495129	0
chr3	141495156	141495157	0
chr3	141495359	141495360	0
chr3	141496818	141496819	0
chr3	141496974	141496975	0
chr3	141497150	141497151	0
chr3	141497168	141497169	0
chr3	141497469	141497470	0
chr3	141498205	141498206	0
chr3	141498467	141498468	0
chr3	141498524	141498525	0
chr3	141498577	141498578	0
chr3	141498723	141498724	0
chr3	141498917	141498918	0

## Sheet: Fig3c_feature_overlap
Fig3c
position	no_features
141382625	19
141382626	19
141382627	19
141382628	19
141382629	19
141382630	19
141382631	19
141382632	19
141382633	19
141382634	19
141382635	19
141382636	19
141382637	19
141382638	19
141382639	19
141382640	19
141382641	19
141382642	19
141382643	19
141382644	19
141382645	19
141382646	19
141382647	19
141382648	19
141382649	19
141382650	19
141382651	19
141382652	19
141382653	19
141382654	19
141382655	19
141382656	19
141382657	19
141382658	19
141382659	19
141382660	19
141382661	19
141382662	19
141382663	19
141382664	19
141382665	19
141382666	19
141382667	19
141382668	19
141382669	19
141382670	19
141382671	19
141382672	19
141382673	19
141382674	19
141382675	19
141382676	19
141382677	19
141382678	19
141382679	19
141382680	19
141382681	19
141382682	19
141382683	19
141382684	19
141382685	21
141382686	21
141382687	21
141382688	21
141382689	21
141382690	21
141382691	21
141382692	21
141382693	21
141382694	21
141382695	21
141382696	21
141382697	21
141382698	21
141382699	21
141382700	21
141382701	21
141382702	21
141382703	21
141382704	21
141382705	21
141382706	21
141382707	21
141382708	21
141382709	21
141382710	21
141382711	21
141382712	21
141382713	21
141382714	21
141382715	21
141382716	21
141382717	21
141382718	21
141382719	21
141382720	21
141382721	20
141382722	20
141382723	20
141382724	20
141382725	20
141382726	20
141382727	20
141382728	20
141382729	20
141382730	20
141382731	20
141382732	20
141382733	20
141382734	20
141382735	20
141382736	20
141382737	20
141382738	20
141382739	20
141382740	20
141382741	20
141382742	20
141382743	20
141382744	20
141382745	20
141382746	20
141382747	20
141382748	20
141382749	20
141382750	20
141382751	19
141382752	19
141382753	19
141382754	19
141382755	19
141382756	19
141382757	19
141382758	19
141382759	19
141382760	19
141382761	19
141382762	19
141382763	19
141382764	19
141382765	19
141382766	19
141382767	19
141382768	19
141382769	19
141382770	19
141382771	19
141382772	19
141382773	19
141382774	19
141382775	19
141382776	19
141382777	19
141382778	19
141382779	19
141382780	19
141382781	19
141382782	19
141382783	19
141382784	19
141382785	19
141382786	19
141382787	19
141382788	19
141382789	19
141382790	20
141382791	20
141382792	20
141382793	20
141382794	20
141382795	20
141382796	21
141382797	21
141382798	21
141382799	21
141382800	21
141382801	21
141382802	21
141382803	21
141382804	21
141382805	21
141382806	21
141382807	21
141382808	21
141382809	21
141382810	21
141382811	21
141382812	21
141382813	21
141382814	21
141382815	21
141382816	21
141382817	21
141382818	21
141382819	21
141382820	21
141382821	21
141382822	21
141382823	21
141382824	21
141382825	21
141382826	21
141382827	21
141382828	21
141382829	21
141382830	21
141382831	21
141382832	21
141382833	21
141382834	21
141382835	21
141382836	21
141382837	21
141382838	21
141382839	21
141382840	21
141382841	21
141382842	21
141382843	21
141382844	21
141382845	21
141382846	21
141382847	22
141382848	22
141382849	22
141382850	22
141382851	22
141382852	22
141382853	22
141382854	22
141382855	22
141382856	22
141382857	22
141382858	22
141382859	22
141382860	22
141382861	22
141382862	22
141382863	22
141382864	22
141382865	22
141382866	22
141382867	22
141382868	23
141382869	23
141382870	23
141382871	23
141382872	23
141382873	23
141382874	23
141382875	23
141382876	23
141382877	24
141382878	24
141382879	24
141382880	24
141382881	24
141382882	24
141382883	24
141382884	24
141382885	24
141382886	25
141382887	25
141382888	25
141382889	25
141382890	25
141382891	25
141382892	25
141382893	25
141382894	25
141382895	25
141382896	25
141382897	25
141382898	25
141382899	25
141382900	25
141382901	25
141382902	25
141382903	25
141382904	25
141382905	25
141382906	25
141382907	25
141382908	25
141382909	25
141382910	26
141382911	26
141382912	26
141382913	26
141382914	26
141382915	26
141382916	26
141382917	26
141382918	26
141382919	27
141382920	27
141382921	27
141382922	28
141382923	28
141382924	28
141382925	28
141382926	28
141382927	28
141382928	28
141382929	28
141382930	28
141382931	28
141382932	28
141382933	28
141382934	29
141382935	29
141382936	29
141382937	29
141382938	29
141382939	29
141382940	29
141382941	29
141382942	29
141382943	30
141382944	30
141382945	30
141382946	30
141382947	30
141382948	30
141382949	31
141382950	31
141382951	31
141382952	31
141382953	31
141382954	31
141382955	31
141382956	31
141382957	31
141382958	31
141382959	31
141382960	31
141382961	31
141382962	31
141382963	31
141382964	31
141382965	31
141382966	31
141382967	31
141382968	31
141382969	31
141382970	31
141382971	31
141382972	31
141382973	31
141382974	31
141382975	31
141382976	31
141382977	31
141382978	31
141382979	31
141382980	31
141382981	31
141382982	31
141382983	31
141382984	31
141382985	31
141382986	31
141382987	31
141382988	31
141382989	31
141382990	31
141382991	31
141382992	31
141382993	31
141382994	31
141382995	31
141382996	31
141382997	31
141382998	31
141382999	31
141383000	32
141383001	32
141383002	32
141383003	32
141383004	32
141383005	32
141383006	33
141383007	33
141383008	33
141383009	33
141383010	33
141383011	33
141383012	33
141383013	33
141383014	33
141383015	33
141383016	33
141383017	33
141383018	33
141383019	33
141383020	33
141383021	33
141383022	33
141383023	33
141383024	33
141383025	33
141383026	33
141383027	33
141383028	33
141383029	33
141383030	34
141383031	34
141383032	34
141383033	34
141383034	34
141383035	34
141383036	34
141383037	34
141383038	34
141383039	34
141383040	34
141383041	34
141383042	34
141383043	34
141383044	34
141383045	34
141383046	34
141383047	34
141383048	34
141383049	34
141383050	34
141383051	34
141383052	34
141383053	34
141383054	35
141383055	35
141383056	35
141383057	34
141383058	34
141383059	34
141383060	34
141383061	34
141383062	34
141383063	34
141383064	34
141383065	34
141383066	33
141383067	33
141383068	33
141383069	33
141383070	33
141383071	33
141383072	34
141383073	34
141383074	34
141383075	34
141383076	34
141383077	34
141383078	34
141383079	34
141383080	34
141383081	34
141383082	34
141383083	34
141383084	33
141383085	33
141383086	33
141383087	33
141383088	33
141383089	33
141383090	33
141383091	33
141383092	33
141383093	33
141383094	33
141383095	33
141383096	32
141383097	32
141383098	32
141383099	32
141383100	32
141383101	32
141383102	32
141383103	32
141383104	32
141383105	32
141383106	32
141383107	32
141383108	32
141383109	32
141383110	32
141383111	32
141383112	32
141383113	32
141383114	32
141383115	32
141383116	32
141383117	32
141383118	32
141383119	32
141383120	32
141383121	32
141383122	32
141383123	32
141383124	32
141383125	32
141383126	32
141383127	32
141383128	32
141383129	32
141383130	32
141383131	32
141383132	32
141383133	32
141383134	32
141383135	32
141383136	32
141383137	32
141383138	32
141383139	32
141383140	32
141383141	33
141383142	33
141383143	33
141383144	32
141383145	32
141383146	32
141383147	32
141383148	32
141383149	32
141383150	33
141383151	33
141383152	33
141383153	32
141383154	32
141383155	32
141383156	32
141383157	32
141383158	32
141383159	32
141383160	32
141383161	32
141383162	31
141383163	31
141383164	31
141383165	31
141383166	31
141383167	31
141383168	31
141383169	31
141383170	31
141383171	31
141383172	31
141383173	31
141383174	31
141383175	31
141383176	31
141383177	31
141383178	31
141383179	31
141383180	31
141383181	31
141383182	31
141383183	31
141383184	31
141383185	31
141383186	31
141383187	31
141383188	31
141383189	31
141383190	31
141383191	31
141383192	31
141383193	31
141383194	31
141383195	30
141383196	30
141383197	30
141383198	31
141383199	31
141383200	31
141383201	28
141383202	28
141383203	28
141383204	28
141383205	28
141383206	28
141383207	28
141383208	28
141383209	28
141383210	28
141383211	28
141383212	28
141383213	28
141383214	28
141383215	28
141383216	28
141383217	28
141383218	28
141383219	28
141383220	28
141383221	28
141383222	28
141383223	28
141383224	28
141383225	28
141383226	28
141383227	28
141383228	28
141383229	28
141383230	28
141383231	26
141383232	26
141383233	26
141383234	26
141383235	26
141383236	26
141383237	26
141383238	26
141383239	26
141383240	26
141383241	26
141383242	26
141383243	26
141383244	26
141383245	26
141383246	26
141383247	26
141383248	26
141383249	26
141383250	26
141383251	26
141383252	26
141383253	26
141383254	26
141383255	26
141383256	26
141383257	26
141383258	26
141383259	26
141383260	26
141383261	26
141383262	26
141383263	26
141383264	26
141383265	26
141383266	26
141383267	26
141383268	26
141383269	26
141383270	25
141383271	25
141383272	25
141383273	25
141383274	25
141383275	25
141383276	22
141383277	22
141383278	22
141383279	21
141383280	21
141383281	21
141383282	21
141383283	21
141383284	21
141383285	21
141383286	21
141383287	21
141383288	21
141383289	21
141383290	21
141383291	21
141383292	21
141383293	21
141383294	20
141383295	20
141383296	20
141383297	18
141383298	18
141383299	18
141383300	18
141383301	18
141383302	18
141383303	18
141383304	18
141383305	18
141383306	18
141383307	18
141383308	18
141383309	18
141383310	18
141383311	18
141383312	18
141383313	18
141383314	18
141383315	18
141383316	18
141383317	18
141383318	18
141383319	18
141383320	18
141383321	18
141383322	18
141383323	18
141383324	18
141383325	18
141383326	18
141383327	18
141383328	18
141383329	18
141383330	17
141383331	17
141383332	17
141383333	17
141383334	17
141383335	17
141383336	16
141383337	16
141383338	16
141383339	16
141383340	16
141383341	16
141383342	16
141383343	16
141383344	16
141383345	16
141383346	16
141383347	16
141383348	16
141383349	16
141383350	16
141383351	16
141383352	16
141383353	16
141383354	16
141383355	16
141383356	16
141383357	16
141383358	16
141383359	16
141383360	16
141383361	16
141383362	16
141383363	15
141383364	15
141383365	15
141383366	15
141383367	15
141383368	15
141383369	15
141383370	15
141383371	15
141383372	15
141383373	15
141383374	15
141383375	15
141383376	15
141383377	15
141383378	15
141383379	15
141383380	15
141383381	15
141383382	15
141383383	15
141383384	15
141383385	15
141383386	15
141383387	15
141383388	15
141383389	15
141383390	15
141383391	15
141383392	15
141383393	15
141383394	15
141383395	15
141383396	15
141383397	15
141383398	15
141383399	15
141383400	15
141383401	15
141383402	15
141383403	15
141383404	15
141383405	15
141383406	15
141383407	15
141383408	15
141383409	15
141383410	15
141383411	15
141383412	15
141383413	15
141383414	15
141383415	15
141383416	15
141383417	15
141383418	15
141383419	15
141383420	15
141383421	15
141383422	15
141383423	14
141383424	14
141383425	14
141383426	14
141383427	14
141383428	14
141383429	14
141383430	14
141383431	14
141383432	14
141383433	14
141383434	14
141383435	14
141383436	14
141383437	14
141383438	14
141383439	14
141383440	14
141383441	13
141383442	13
141383443	13
141383444	13
141383445	13
141383446	13
141383447	13
141383448	13
141383449	13
141383450	13
141383451	13
141383452	13
141383453	13
141383454	13
141383455	13
141383456	13
141383457	13
141383458	13
141383459	13
141383460	13
141383461	13
141383462	12
141383463	12
141383464	12
141383465	12
141383466	12
141383467	12
141383468	12
141383469	12
141383470	12
141383471	12
141383472	12
141383473	12
141383474	12
141383475	12
141383476	12
141383477	12
141383478	12
141383479	12
141383480	12
141383481	12
141383482	12
141383483	13
141383484	13
141383485	13
141383486	13
141383487	13
141383488	13
141383489	13
141383490	13
141383491	13
141383492	13
141383493	13
141383494	13
141383495	13
141383496	13
141383497	13
141383498	13
141383499	13
141383500	13
141383501	12
141383502	12
141383503	12
141383504	12
141383505	12
141383506	12
141383507	12
141383508	12
141383509	12
141383510	12
141383511	12
141383512	12
141383513	12
141383514	12
141383515	12
141383516	12
141383517	12
141383518	12
141383519	12
141383520	12
141383521	12
141383522	12
141383523	12
141383524	12
141383525	12
141383526	12
141383527	12
141383528	13
141383529	13
141383530	13
141383531	12
141383532	12
141383533	12
141383534	11
141383535	11
141383536	11
141383537	11
141383538	11
141383539	11
141383540	11
141383541	11
141383542	11
141383543	11
141383544	11
141383545	11
141383546	11
141383547	11
141383548	11
141383549	11
141383550	11
141383551	11
141383552	11
141383553	11
141383554	11
141383555	11
141383556	11
141383557	11
141383558	10
141383559	10
141383560	10
141383561	10
141383562	10
141383563	10
141383564	9
141383565	9
141383566	9
141383567	9
141383568	9
141383569	9
141383570	9
141383571	9
141383572	9
141383573	8
141383574	8
141383575	8
141383576	8
141383577	8
141383578	8
141383579	8
141383580	8
141383581	8
141383582	8
141383583	8
141383584	8
141383585	8
141383586	8
141383587	8
141383588	8
141383589	8
141383590	8
141383591	8
141383592	8
141383593	8
141383594	7
141383595	7
141383596	7
141383597	7
141383598	7
141383599	7
141383600	7
141383601	7
141383602	7
141383603	7
141383604	7
141383605	7
141383606	7
141383607	7
141383608	7
141383609	7
141383610	7
141383611	7
141383612	7
141383613	7
141383614	7
141383615	7
141383616	7
141383617	7
141383618	7
141383619	7
141383620	7
141383621	7
141383622	7
141383623	7
141383624	7
141383625	7
141383626	7
141383627	7
141383628	7
141383629	7
141383630	6
141383631	6
141383632	6
141383633	6
141383634	6
141383635	6
141383636	6
141383637	6
141383638	6
141383639	6
141383640	6
141383641	6
141383642	6
141383643	6
141383644	6
141383645	6
141383646	6
141383647	6
141383648	6
141383649	6
141383650	6
141383651	6
141383652	6
141383653	6
141383654	6
141383655	6
141383656	6
141383657	6
141383658	6
141383659	6
141383660	6
141383661	6
141383662	6
141383663	6
141383664	6
141383665	6
141383666	6
141383667	6
141383668	6
141383669	6
141383670	6
141383671	6
141383672	6
141383673	6
141383674	6
141383675	6
141383676	6
141383677	6
141383678	5
141383679	5
141383680	5
141383681	5
141383682	5
141383683	5
141383684	5
141383685	5
141383686	5
141383687	5
141383688	5
141383689	5
141383690	5
141383691	5
141383692	5
141383693	5
141383694	5
141383695	5
141383696	4
141383697	4
141383698	4
141383699	4
141383700	4
141383701	4
141383702	4
141383703	4
141383704	4
141383705	4
141383706	4
141383707	4
141383708	3
141383709	3
141383710	3
141383711	3
141383712	3
141383713	3
141383714	3
141383715	3
141383716	3
141383717	3
141383718	3
141383719	3
141383720	3
141383721	3
141383722	3
141383723	3
141383724	3
141383725	3
141383726	3
141383727	3
141383728	3
141383729	3
141383730	3
141383731	3
141383732	3
141383733	3
141383734	3
141383735	3
141383736	3
141383737	3
141383738	3
141383739	3
141383740	3
141383741	3
141383742	3
141383743	3
141383744	3
141383745	3
141383746	3
141383747	3
141383748	3
141383749	3
141383750	3
141383751	3
141383752	3
141383753	3
141383754	3
141383755	3
141383756	3
141383757	3
141383758	3
141383759	3
141383760	3
141383761	3
141383762	3
141383763	3
141383764	3
141383765	3
141383766	3
141383767	3
141383768	3
141383769	3
141383770	3
141383771	3
141383772	3
141383773	3
141383774	3
141383775	3
141383776	3
141383777	3
141383778	3
141383779	3
141383780	3
141383781	3
141383782	3
141383783	3
141383784	3
141383785	3
141383786	3
141383787	3
141383788	3
141383789	3
141383790	3
141383791	3
141383792	3
141383793	3
141383794	3
141383795	3
141383796	3
141383797	3
141383798	3
141383799	3
141383800	3
141383801	3
141383802	3
141383803	3
141383804	3
141383805	3
141383806	3
141383807	3
141383808	3
141383809	3
141383810	3
141383811	3
141383812	3
141383813	3
141383814	3
141383815	3
141383816	3
141383817	3
141383818	3
141383819	3
141383820	3
141383821	3
141383822	3
141383823	3
141383824	3
141383825	3
141383826	3
141383827	3
141383828	3
141383829	3
141383830	3
141383831	3
141383832	3
141383833	3
141383834	3
141383835	3
141383836	3
141383837	3
141383838	3
141383839	3
141383840	3
141383841	3
141383842	3
141383843	3
141383844	3
141383845	3
141383846	3
141383847	3
141383848	3
141383849	3
141383850	3
141383851	3
141383852	3
141383853	3
141383854	3
141383855	3
141383856	3
141383857	3
141383858	3
141383859	3
141383860	3
141383861	3
141383862	3
141383863	3
141383864	3
141383865	3
141383866	3
141383867	3
141383868	3
141383869	3
141383870	3
141383871	3
141383872	3
141383873	3
141383874	3
141383875	3
141383876	3
141383877	3
141383878	3
141383879	3
141383880	3
141383881	3
141383882	3
141383883	3
141383884	3
141383885	3
141383886	3
141383887	3
141383888	3
141383889	3
141383890	3
141383891	3
141383892	3
141383893	3
141383894	2
141383895	2
141383896	2
141383897	2
141383898	2
141383899	2
141383900	2
141383901	2
141383902	2
141383903	2
141383904	2
141383905	2
141383906	2
141383907	2
141383908	2
141383909	2
141383910	2
141383911	2
141383912	2
141383913	2
141383914	2
141383915	2
141383916	2
141383917	2
141383918	2
141383919	2
141383920	2
141383921	2
141383922	2
141383923	2
141383924	2
141383925	2
141383926	2
141383927	2
141383928	2
141383929	2
141383930	2
141383931	2
141383932	2
141383933	2
141383934	2
141383935	2
141383936	2
141383937	2
141383938	2
141383939	2
141383940	2
141383941	2
141383942	2
141383943	2
141383944	2
141383945	2
141383946	2
141383947	2
141383948	2
141383949	2
141383950	2
141383951	2
141383952	2
141383953	2
141383954	2
141383955	2
141383956	2
141383957	2
141383958	2
141383959	2
141383960	2
141383961	2
141383962	2
141383963	2
141383964	2
141383965	2
141383966	2
141383967	2
141383968	2
141383969	2
141383970	2
141383971	2
141383972	2
141383973	2
141383974	2
141383975	2
141383976	2
141383977	2
141383978	2
141383979	2
141383980	2
141383981	2
141383982	2
141383983	2
141383984	2
141383985	2
141383986	2
141383987	2
141383988	2
141383989	2
141383990	2
141383991	2
141383992	2
141383993	2
141383994	2
141383995	2
141383996	2
141383997	2
141383998	2
141383999	2
141384000	2
141384001	2
141384002	2
141384003	2
141384004	2
141384005	2
141384006	2
141384007	2
141384008	2
141384009	2
141384010	2
141384011	2
141384012	2
141384013	2
141384014	2
141384015	2
141384016	2
141384017	2
141384018	2
141384019	2
141384020	2
141384021	2
141384022	2
141384023	2
141384024	2
141384025	2
141384026	2
141384027	2
141384028	2
141384029	2
141384030	2
141384031	2
141384032	2
141384033	2
141384034	2
141384035	2
141384036	2
141384037	2
141384038	2
141384039	2
141384040	2
141384041	2
141384042	2
141384043	2
141384044	2
141384045	2
141384046	2
141384047	2
141384048	2
141384049	2
141384050	2
141384051	2
141384052	2
141384053	2
141384054	2
141384055	2
141384056	2
141384057	2
141384058	2
141384059	2
141384060	2
141384061	2
141384062	2
141384063	2
141384064	2
141384065	2
141384066	2
141384067	2
141384068	2
141384069	2
141384070	2
141384071	2
141384072	2
141384073	2
141384074	2
141384075	2
141384076	2
141384077	2
141384078	2
141384079	2
141384080	2
141384081	2
141384082	2
141384083	2
141384084	2
141384085	2
141384086	2
141384087	2
141384088	2
141384089	2
141384090	2
141384091	2
141384092	2
141384093	2
141384094	2
141384095	2
141384096	2
141384097	2
141384098	2
141384099	2
141384100	2
141384101	2
141384102	2
141384103	2
141384104	2
141384105	2
141384106	2
141384107	2
141384108	2
141384109	2
141384110	2
141384111	2
141384112	2
141384113	2
141384114	2
141384115	2
141384116	2
141384117	2
141384118	2
141384119	2
141384120	2
141384121	2
141384122	2
141384123	2
141384124	2
141384125	2
141384126	2
141384127	2
141384128	2
141384129	2
141384130	2
141384131	2
141384132	2
141384133	2
141384134	2
141384135	2
141384136	2
141384137	2
141384138	2
141384139	2
141384140	2
141384141	2
141384142	2
141384143	2
141384144	2
141384145	2
141384146	2
141384147	2
141384148	2
141384149	2
141384150	2
141384151	2
141384152	2
141384153	2
141384154	2
141384155	2
141384156	2
141384157	2
141384158	2
141384159	2
141384160	2
141384161	2
141384162	2
141384163	2
141384164	2
141384165	2
141384166	2
141384167	2
141384168	2
141384169	2
141384170	2
141384171	2
141384172	2
141384173	2
141384174	2
141384175	2
141384176	2
141384177	2
141384178	2
141384179	2
141384180	2
141384181	2
141384182	2
141384183	2
141384184	2
141384185	2
141384186	2
141384187	2
141384188	2
141384189	2
141384190	2
141384191	2
141384192	2
141384193	2
141384194	2
141384195	2
141384196	2
141384197	2
141384198	2
141384199	2
141384200	2
141384201	2
141384202	2
141384203	2
141384204	2
141384205	2
141384206	2
141384207	2
141384208	2
141384209	2
141384210	2
141384211	2
141384212	2
141384213	2
141384214	2
141384215	2
141384216	2
141384217	2
141384218	2
141384219	2
141384220	2
141384221	2
141384222	2
141384223	2
141384224	2
141384225	2
141384226	2
141384227	2
141384228	2
141384229	2
141384230	2
141384231	2
141384232	2
141384233	2
141384234	2
141384235	2
141384236	2
141384237	2
141384238	2
141384239	2
141384240	2
141384241	2
141384242	2
141384243	2
141384244	2
141384245	2
141384246	2
141384247	2
141384248	2
141384249	2
141384250	2
141384251	2
141384252	2
141384253	2
141384254	2
141384255	2
141384256	2
141384257	2
141384258	2
141384259	2
141384260	2
141384261	2
141384262	2
141384263	2
141384264	2
141384265	2
141384266	2
141384267	2
141384268	2
141384269	2
141384270	2
141384271	2
141384272	2
141384273	2
141384274	2
141384275	2
141384276	2
141384277	2
141384278	2
141384279	2
141384280	2
141384281	2
141384282	2
141384283	2
141384284	2
141384285	2
141384286	2
141384287	2
141384288	2
141384289	2
141384290	2
141384291	2
141384292	2
141384293	2
141384294	2
141384295	2
141384296	2
141384297	2
141384298	2
141384299	2
141384300	2
141384301	2
141384302	2
141384303	2
141384304	2
141384305	2
141384306	2
141384307	2
141384308	2
141384309	2
141384310	2
141384311	2
141384312	2
141384313	2
141384314	2
141384315	2
141384316	2
141384317	2
141384318	2
141384319	2
141384320	2
141384321	2
141384322	2
141384323	2
141384324	2
141384325	2
141384326	2
141384327	2
141384328	2
141384329	2
141384330	2
141384331	2
141384332	2
141384333	2
141384334	2
141384335	2
141384336	2
141384337	2
141384338	2
141384339	2
141384340	2
141384341	2
141384342	2
141384343	2
141384344	2
141384345	2
141384346	2
141384347	2
141384348	2
141384349	2
141384350	2
141384351	2
141384352	2
141384353	2
141384354	2
141384355	2
141384356	2
141384357	2
141384358	2
141384359	2
141384360	2
141384361	2
141384362	2
141384363	2
141384364	2
141384365	2
141384366	2
141384367	2
141384368	2
141384369	2
141384370	2
141384371	2
141384372	2
141384373	2
141384374	2
141384375	2
141384376	2
141384377	2
141384378	2
141384379	2
141384380	2
141384381	2
141384382	2
141384383	2
141384384	2
141384385	2
141384386	2
141384387	2
141384388	2
141384389	2
141384390	2
141384391	2
141384392	2
141384393	2
141384394	2
141384395	2
141384396	2
141384397	2
141384398	2
141384399	2
141384400	2
141384401	2
141384402	2
141384403	2
141384404	2
141384405	2
141384406	2
141384407	2
141384408	2
141384409	2
141384410	2
141384411	2
141384412	2
141384413	2
141384414	2
141384415	2
141384416	2
141384417	2
141384418	2
141384419	2
141384420	2
141384421	2
141384422	2
141384423	2
141384424	2
141384425	2
141384426	2
141384427	2
141384428	2
141384429	2
141384430	2
141384431	2
141384432	2
141384433	2
141384434	2
141384435	2
141384436	2
141384437	2
141384438	2
141384439	2
141384440	2
141384441	2
141384442	2
141384443	2
141384444	2
141384445	2
141384446	2
141384447	2
141384448	2
141384449	2
141384450	2
141384451	2
141384452	2
141384453	2
141384454	2
141384455	2
141384456	2
141384457	2
141384458	2
141384459	2
141384460	2
141384461	2
141384462	2
141384463	2
141384464	2
141384465	2
141384466	2
141384467	2
141384468	2
141384469	2
141384470	2
141384471	2
141384472	2
141384473	2
141384474	2
141384475	2
141384476	2
141384477	2
141384478	2
141384479	2
141384480	2
141384481	2
141384482	2
141384483	2
141384484	2
141384485	2
141384486	2
141384487	2
141384488	2
141384489	2
141384490	2
141384491	2
141384492	2
141384493	2
141384494	2
141384495	2
141384496	2
141384497	2
141384498	2
141384499	2
141384500	2
141384501	2
141384502	2
141384503	2
141384504	2
141384505	2
141384506	2
141384507	2
141384508	2
141384509	2
141384510	2
141384511	2
141384512	2
141384513	2
141384514	2
141384515	2
141384516	2
141384517	2
141384518	2
141384519	2
141384520	2
141384521	2
141384522	2
141384523	2
141384524	2
141384525	2
141384526	2
141384527	2
141384528	2
141384529	2
141384530	2
141384531	2
141384532	2
141384533	2
141384534	2
141384535	2
141384536	2
141384537	2
141384538	2
141384539	2
141384540	2
141384541	2
141384542	2
141384543	2
141384544	2
141384545	2
141384546	2
141384547	2
141384548	2
141384549	2
141384550	2
141384551	2
141384552	2
141384553	2
141384554	2
141384555	2
141384556	2
141384557	2
141384558	2
141384559	2
141384560	2
141384561	2
141384562	2
141384563	2
141384564	2
141384565	2
141384566	2
141384567	2
141384568	2
141384569	2
141384570	2
141384571	2
141384572	2
141384573	2
141384574	2
141384575	2
141384576	2
141384577	2
141384578	2
141384579	2
141384580	2
141384581	2
141384582	2
141384583	2
141384584	2
141384585	2
141384586	2
141384587	2
141384588	2
141384589	2
141384590	2
141384591	2
141384592	2
141384593	2
141384594	2
141384595	2
141384596	2
141384597	2
141384598	2
141384599	2
141384600	2
141384601	2
141384602	2
141384603	2
141384604	2
141384605	2
141384606	2
141384607	2
141384608	2
141384609	2
141384610	2
141384611	2
141384612	2
141384613	2
141384614	2
141384615	2
141384616	2
141384617	2
141384618	2
141384619	2
141384620	2
141384621	2
141384622	2
[truncated: 23,313 more rows]

## Sheet: Fig3d_impact_monocyte
Fig3d
position	impact_score
141383624	0.0314643
141383625	0.0314643
141383626	0.0314643
141383627	0.0314643
141383628	0.0314643
141383629	0.0314643
141383630	0.0314643
141383631	0.0314643
141383632	0.0314643
141383633	0.0314643
141383634	0.0314643
141383635	0.0314643
141383636	0.0314643
141383637	0.0314643
141383638	0.0314643
141383639	0.0314643
141383640	0.0314643
141383641	0.0314643
141383642	0.0314643
141383643	0.0314643
141383644	0.0314643
141383645	0.0314643
141383646	0.0314643
141383647	0.0314643
141383648	0.0314643
141383649	0.0314643
141383650	0.0314643
141383651	0.0314643
141383652	0.0314643
141383653	0.0314643
141383654	0.0314643
141383655	0.0314643
141383656	0.0314643
141383657	0.0314643
141383658	0.0314643
141383659	0.0314643
141383660	0.0314643
141383661	0.0314643
141383662	0.0314643
141383663	0.0314643
141383664	0.0314643
141383665	0.0314643
141383666	0.0314643
141383667	0.0314643
141383668	0.0314643
141383669	0.0314643
141383670	0.0314643
141383671	0.0314643
141383672	0.0314643
141383673	0.0314643
141383674	0.0314643
141383675	0.0314643
141383676	0.0314643
141383677	0.0314643
141383678	0.0314643
141383679	0.0314643
141383680	0.0314643
141383681	0.0314643
141383682	0.0314643
141383683	0.0314643
141383684	0.0314643
141383685	0.0314643
141383686	0.0314643
141383687	0.0314643
141383688	0.0314643
141383689	0.0314643
141383690	0.0314643
141383691	0.0314643
141383692	0.0314643
141383693	0.014831
141383694	0.014831
141383695	0.014831
141383696	0.014831
141383697	0.014831
141383698	0.014831
141383699	0.014831
141383700	0.014831
141383701	0.014831
141383702	0.014831
141383703	0.014831
141383704	0.014831
141383705	0.014831
141383706	0.014831
141383707	0.014831
141383708	0.014831
141383709	0.014831
141383710	0.014831
141383711	0.014831
141383712	0.014831
141383713	0.014831
141383714	0.014831
141383715	0.014831
141383716	0.014831
141383717	0.014831
141383718	0.014831
141383719	0.014831
141383720	0.014831
141383721	0.014831
141383722	0.014831
141383723	0.014831
141383724	0.014831
141383725	0.014831
141383726	0.014831
141383727	0.014831
141383728	0.014831
141383729	0.014831
141383730	0.014831
141383731	0.014831
141383732	0.014831
141383733	0.014831
141383734	0.014831
141383735	0.014831
141383736	0.014831
141383737	0.014831
141383738	0.014831
141383739	0.014831
141383740	0.014831
141383741	0.014831
141383742	0.014831
141383743	0.014831
141383744	0.014831
141383745	0.014831
141383746	0.014831
141383747	0.014831
141383748	0.014831
141383749	0.014831
141383750	0.014831
141383751	0.014831
141383752	0.014831
141383753	0.014831
141383754	0.014831
141383755	0.014831
141383756	0.014831
141383757	0.014831
141383758	0.014831
141383759	0.014831
141383760	0.014831
141383761	0.014831
141383762	0.014831
141383763	0.014831
141383764	0.014831
141383765	0.014831
141383766	0.014831
141383767	0.014831
141383768	0.014831
141383769	0.014831
141383770	0.014831
141383771	0.014831
141383772	0.014831
141383773	0.014831
141383774	0.014831
141383775	0.014831
141383776	0.014831
141383777	0.014831
141383778	0.014831
141383779	0.014831
141383780	0.014831
141383781	0.014831
141383782	0.014831
141383783	0.014831
141383784	0.014831
141383785	0.014831
141383786	0.014831
141383787	0.014831
141383788	0.014831
141383789	0.014831
141383790	0.014831
141383791	0.014831
141383792	0.014831
141383793	0.014831
141383794	0.014831
141383795	0.014831
141383796	0.014831
141383797	0.014831
141383798	0.014831
141383799	0.014831
141383800	0.014831
141383801	0.014831
141383802	0.014831
141383803	0.014831
141383804	0.014831
141383805	0.014831
141383806	0.014831
141383807	0.014831
141383808	0.014831
141383809	0.014831
141383810	0.014831
141383811	0.014831
141383812	0.014831
141383813	0.014831
141383814	0.014831
141383815	0.014831
141383816	0.014831
141383817	0.014831
141383818	0.014831
141383819	0.014831
141383820	0.014831
141383821	0.014831
141383822	0.014831
141383823	0.014831
141383824	0.014831
141383825	0.014831
141383826	0.014831
141383827	0.014831
141383828	0.014831
141383829	0.014831
141383830	0.014831
141383831	0.014831
141383832	0.014831
141383833	0.014831
141383834	0.014831
141383835	0.014831
141383836	0.014831
141383837	0.014831
141383838	0.014831
141383839	0.014831
141383840	0.014831
141383841	0.014831
141383842	0.014831
141383843	0.014831
141383844	0.014831
141383845	0.014831
141383846	0.014831
141383847	0.014831
141383848	0.014831
141383849	0.014831
141383850	0.014831
141383851	0.014831
141383852	0.014831
141383853	0.014831
141383854	0.014831
141383855	0.014831
141383856	0.014831
141383857	0.014831
141383858	0.014831
141383859	0.014831
141383860	0.014831
141383861	0.014831
141383862	0.014831
141383863	0.014831
141383864	0.014831
141383865	0.014831
141383866	0.014831
141383867	0.014831
141383868	0.014831
141383869	0.014831
141383870	0.014831
141383871	0.014831
141383872	0.014831
141383873	0.014831
141383874	0.014831
141383875	0.014831
141383876	0.014831
141383877	0.014831
141383878	0.014831
141383879	0.014831
141383880	0.014831
141383881	0.014831
141383882	0.014831
141383883	0.014831
141383884	0.014831
141383885	0.014831
141383886	0.014831
141383887	0.014831
141383888	0.014831
141383889	0.014831
141383890	0.014831
141383891	0.014831
141383892	0.014831
141383893	0.014831
141383894	0.014831
141383895	0.014831
141383896	0.014831
141383897	0.014831
141383898	0.014831
141383899	0.014831
141383900	0.014831
141383901	0.014831
141383902	0.014831
141383903	0.014831
141383904	0.014831
141383905	0.014831
141383906	0.014831
141383907	0.014831
141383908	0.014831
141383909	0.014831
141383910	0.014831
141383911	0.014831
141383912	0.014831
141383913	0.014831
141383914	0.014831
141383915	0.014831
141383916	0.014831
141383917	0.014831
141383918	0.014831
141383919	0.014831
141383920	0.014831
141383921	0.014831
141383922	0.014831
141383923	0.014831
141383924	0.014831
141383925	0.014831
141383926	0.014831
141383927	0.014831
141383928	0.014831
141383929	0.014831
141383930	0.014831
141383931	0.014831
141383932	0.014831
141383933	0.014831
141383934	0.014831
141383935	0.014831
141383936	0.014831
141383937	0.014831
141383938	0.014831
141383939	0.014831
141383940	0.014831
141383941	0.014831
141383942	0.014831
141383943	0.014831
141383944	0.014831
141383945	0.014831
141383946	0.014831
141383947	0.014831
141383948	0.014831
141383949	0.014831
141383950	0.014831
141383951	0.014831
141383952	0.014831
141383953	0.014831
141383954	0.014831
141383955	0.014831
141383956	0.014831
141383957	0.014831
141383958	0.014831
141383959	0.014831
141383960	0.014831
141383961	0.014831
141383962	0.014831
141383963	0.014831
141383964	0.014831
141383965	0.014831
141383966	0.014831
141383967	0.014831
141383968	0.014831
141383969	0.014831
141383970	0.014831
141383971	0.014831
141383972	0.014831
141383973	0.014831
141383974	0.014831
141383975	0.014831
141383976	0.014831
141383977	0.014831
141383978	0.014831
141383979	0.014831
141383980	0.014831
141383981	0.014831
141383982	0.014831
141383983	0.014831
141383984	0.014831
141383985	0.014831
141383986	0.014831
141383987	0.014831
141383988	0.014831
141383989	0.014831
141383990	0.014831
141383991	0.014831
141383992	0.014831
141383993	0.014831
141383994	0.014831
141383995	0.014831
141383996	0.014831
141383997	0.014831
141383998	0.014831
141383999	0.014831
141384000	0.014831
141384001	0.014831
141384002	0.014831
141384003	0.014831
141384004	0.014831
141384005	0.014831
141384006	0.014831
141384007	0.014831
141384008	0.014831
141384009	0.014831
141384010	0.014831
141384011	0.014831
141384012	0.014831
141384013	0.014831
141384014	0.014831
141384015	0.014831
141384016	0.014831
141384017	0.014831
141384018	0.014831
141384019	0.014831
141384020	0.014831
141384021	0.014831
141384022	0.014831
141384023	0.014831
141384024	0.014831
141384025	0.014831
141384026	0.014831
141384027	0.014831
141384028	0.014831
141384029	0.014831
141384030	0.014831
141384031	0.014831
141384032	0.014831
141384033	0.014831
141384034	0.014831
141384035	0.014831
141384036	0.014831
141384037	0.014831
141384038	0.014831
141384039	0.014831
141384040	0.014831
141384041	0.014831
141384042	0.014831
141384043	0.014831
141384044	0.014831
141384045	0.014831
141384046	0.014831
141384047	0.014831
141384048	0.014831
141384049	0.014831
141384050	0.014831
141384051	0.014831
141384052	0.014831
141384053	0.014831
141384054	0.014831
141384055	0.014831
141384056	0.014831
141384057	0.014831
141384058	0.014831
141384059	0.014831
141384060	0.014831
141384061	0.014831
141384062	0.014831
141384063	0.014831
141384064	0.014831
141384065	0.014831
141384066	0.014831
141384067	0.014831
141384068	0.014831
141384069	0.014831
141384070	0.014831
141384071	0.014831
141384072	0.014831
141384073	0.014831
141384074	0.014831
141384075	0.014831
141384076	0.014831
141384077	0.014831
141384078	0.014831
141384079	0.014831
141384080	0.014831
141384081	0.014831
141384082	0.014831
141384083	0.014831
141384084	0.014831
141384085	0.014831
141384086	0.014831
141384087	0.014831
141384088	0.014831
141384089	0.014831
141384090	0.014831
141384091	0.014831
141384092	0.014831
141384093	0.014831
141384094	0.014831
141384095	0.014831
141384096	0.014831
141384097	0.014831
141384098	0.014831
141384099	0.014831
141384100	0.014831
141384101	0.014831
141384102	0.014831
141384103	0.014831
141384104	0.014831
141384105	0.014831
141384106	0.014831
141384107	0.014831
141384108	0.014831
141384109	0.014831
141384110	0.014831
141384111	0.014831
141384112	0.014831
141384113	0.014831
141384114	0.014831
141384115	0.014831
141384116	0.014831
141384117	0.014831
141384118	0.014831
141384119	0.014831
141384120	0.014831
141384121	0.014831
141384122	0.014831
141384123	0.014831
141384124	0.014831
141384125	0.014831
141384126	0.014831
141384127	0.014831
141384128	0.014831
141384129	0.014831
141384130	0.014831
141384131	0.014831
141384132	0.014831
141384133	0.014831
141384134	0.014831
141384135	0.014831
141384136	0.014831
141384137	0.014831
141384138	0.014831
141384139	0.014831
141384140	0.014831
141384141	0.014831
141384142	0.014831
141384143	0.014831
141384144	0.014831
141384145	0.014831
141384146	0.014831
141384147	0.014831
141384148	0.014831
141384149	0.014831
141384150	0.014831
141384151	0.014831
141384152	0.014831
141384153	0.014831
141384154	0.014831
141384155	0.014831
141384156	0.014831
141384157	0.014831
141384158	0.014831
141384159	0.014831
141384160	0.014831
141384161	0.014831
141384162	0.014831
141384163	0.014831
141384164	0.014831
141384165	0.014831
141384166	0.014831
141384167	0.014831
141384168	0.014831
141384169	0.014831
141384170	0.014831
141384171	0.014831
141384172	0.014831
141384173	0.014831
141384174	0.014831
141384175	0.014831
141384176	0.014831
141384177	0.014831
141384178	0.014831
141384179	0.014831
141384180	0.014831
141384181	0.014831
141384182	0.014831
141384183	0.014831
141384184	0.014831
141384185	0.014831
141384186	0.014831
141384187	0.014831
141384188	0.014831
141384189	0.014831
141384190	0.014831
141384191	0.014831
141384192	0.014831
141384193	0.014831
141384194	0.014831
141384195	0.014831
141384196	0.014831
141384197	0.014831
141384198	0.014831
141384199	0.014831
141384200	0.014831
141384201	0.014831
141384202	0.014831
141384203	0.014831
141384204	0.014831
141384205	0.014831
141384206	0.014831
141384207	0.014831
141384208	0.014831
141384209	0.014831
141384210	0.014831
141384211	0.014831
141384212	0.014831
141384213	0.014831
141384214	0.014831
141384215	0.014831
141384216	0.014831
141384217	0.014831
141384218	0.014831
141384219	0.014831
141384220	0.014831
141384221	0.014831
141384222	0.014831
141384223	0.014831
141384224	0.014831
141384225	0.014831
141384226	0.014831
141384227	0.014831
141384228	0.014831
141384229	0.014831
141384230	0.014831
141384231	0.014831
141384232	0.014831
141384233	0.014831
141384234	0.014831
141384235	0.014831
141384236	0.014831
141384237	0.014831
141384238	0.014831
141384239	0.014831
141384240	0.014831
141384241	0.014831
141384242	0.014831
141384243	0.014831
141384244	0.014831
141384245	0.014831
141384246	0.014831
141384247	0.014831
141384248	0.014831
141384249	0.014831
141384250	0.014831
141384251	0.014831
141384252	0.014831
141384253	0.014831
141384254	0.014831
141384255	0.014831
141384256	0.014831
141384257	0.014831
141384258	0.014831
141384259	0.014831
141384260	0.014831
141384261	0.014831
141384262	0.014831
141384263	0.014831
141384264	0.014831
141384265	0.014831
141384266	0.014831
141384267	0.014831
141384268	0.014831
141384269	0.014831
141384270	0.014831
141384271	0.014831
141384272	0.014831
141384273	0.014831
141384274	0.014831
141384275	0.014831
141384276	0.014831
141384277	0.014831
141384278	0.014831
141384279	0.014831
141384280	0.014831
141384281	0.014831
141384282	0.014831
141384283	0.014831
141384284	0.014831
141384285	0.014831
141384286	0.014831
141384287	0.014831
141384288	0.014831
141384289	0.014831
141384290	0.014831
141384291	0.014831
141384292	0.014831
141384293	0.014831
141384294	0.014831
141384295	0.014831
141384296	0.014831
141384297	0.014831
141384298	0.014831
141384299	0.014831
141384300	0.014831
141384301	0.014831
141384302	0.014831
141384303	0.014831
141384304	0.014831
141384305	0.014831
141384306	0.014831
141384307	0.014831
141384308	0.014831
141384309	0.014831
141384310	0.014831
141384311	0.014831
141384312	0.014831
141384313	0.014831
141384314	0.014831
141384315	0.014831
141384316	0.014831
141384317	0.014831
141384318	0.014831
141384319	0.014831
141384320	0.014831
141384321	0.014831
141384322	0.014831
141384323	0.014831
141384324	0.014831
141384325	0.014831
141384326	0.014831
141384327	0.014831
141384328	0.014831
141384329	0.014831
141384330	0.014831
141384331	0.014831
141384332	0.014831
141384333	0.014831
141384334	0.014831
141384335	0.014831
141384336	0.014831
141384337	0.014831
141384338	0.014831
141384339	0.014831
141384340	0.014831
141384341	0.014831
141384342	0.014831
141384343	0.014831
141384344	0.014831
141384345	0.014831
141384346	0.014831
141384347	0.014831
141384348	0.014831
141384349	0.014831
141384350	0.014831
141384351	0.014831
141384352	0.014831
141384353	0.014831
141384354	0.014831
141384355	0.014831
141384356	0.014831
141384357	0.014831
141384358	0.014831
141384359	0.014831
141384360	0.014831
141384361	0.014831
141384362	0.014831
141384363	0.014831
141384364	0.014831
141384365	0.014831
141384366	0.014831
141384367	0.014831
141384368	0.014831
141384369	0.014831
141384370	0.014831
141384371	0.014831
141384372	0.014831
141384373	0.014831
141384374	0.014831
141384375	0.014831
141384376	0.014831
141384377	0.014831
141384378	0.014831
141384379	0.014831
141384380	0.014831
141384381	0.014831
141384382	0.014831
141384383	0.014831
141384384	0.014831
141384385	0.014831
141384386	0.014831
141384387	0.014831
141384388	0.014831
141384389	0.014831
141384390	0.014831
141384391	0.014831
141384392	0.014831
141384393	0.014831
141384394	0.014831
141384395	0.014831
141384396	0.014831
141384397	0.014831
141384398	0.014831
141384399	0.014831
141384400	0.014831
141384401	0.014831
141384402	0.014831
141384403	0.014831
141384404	0.014831
141384405	0.014831
141384406	0.014831
141384407	0.014831
141384408	0.014831
141384409	0.014831
141384410	0.014831
141384411	0.014831
141384412	0.014831
141384413	0.014831
141384414	0.014831
141384415	0.014831
141384416	0.014831
141384417	0.014831
141384418	0.014831
141384419	0.014831
141384420	0.014831
141384421	0.014831
141384422	0.014831
141384423	0.014831
141384424	0.014831
141384425	0.014831
141384426	0.014831
141384427	0.014831
141384428	0.014831
141384429	0.014831
141384430	0.014831
141384431	0.014831
141384432	0.014831
141384433	0.014831
141384434	0.014831
141384435	0.014831
141384436	0.014831
141384437	0.014831
141384438	0.014831
141384439	0.014831
141384440	0.014831
141384441	0.014831
141384442	0.014831
141384443	0.014831
141384444	0.014831
141384445	0.014831
141384446	0.014831
141384447	0.014831
141384448	0.014831
141384449	0.014831
141384450	0.014831
141384451	0.014831
141384452	0.014831
141384453	0.014831
141384454	0.014831
141384455	0.014831
141384456	0.014831
141384457	0.014831
141384458	0.014831
141384459	0.014831
141384460	0.014831
141384461	0.014831
141384462	0.014831
141384463	0.014831
141384464	0.014831
141384465	0.014831
141384466	0.014831
141384467	0.014831
141384468	0.014831
141384469	0.014831
141384470	0.014831
141384471	0.014831
141384472	0.014831
141384473	0.014831
141384474	0.014831
141384475	0.014831
141384476	0.014831
141384477	0.014831
141384478	0.014831
141384479	0.014831
141384480	0.014831
141384481	0.014831
141384482	0.014831
141384483	0.014831
141384484	0.014831
141384485	0.014831
141384486	0.014831
141384487	0.014831
141384488	0.014831
141384489	0.014831
141384490	0.014831
141384491	0.014831
141384492	0.014831
141384493	0.014831
141384494	0.014831
141384495	0.014831
141384496	0.014831
141384497	0.014831
141384498	0.014831
141384499	0.014831
141384500	0.014831
141384501	0.014831
141384502	0.014831
141384503	0.014831
141384504	0.014831
141384505	0.014831
141384506	0.014831
141384507	0.014831
141384508	0.014831
141384509	0.014831
141384510	0.014831
141384511	0.014831
141384512	0.014831
141384513	0.014831
141384514	0.014831
141384515	0.014831
141384516	0.014831
141384517	0.014831
141384518	0.014831
141384519	0.014831
141384520	0.014831
141384521	0.014831
141384522	0.014831
141384523	0.014831
141384524	0.014831
141384525	0.014831
141384526	0.014831
141384527	0.014831
141384528	0.014831
141384529	0.014831
141384530	0.014831
141384531	0.014831
141384532	0.014831
141384533	0.014831
141384534	0.014831
141384535	0.014831
141384536	0.014831
141384537	0.014831
141384538	0.014831
141384539	0.014831
141384540	0.014831
141384541	0.014831
141384542	0.014831
141384543	0.014831
141384544	0.014831
141384545	0.014831
141384546	0.014831
141384547	0.014831
141384548	0.014831
141384549	0.014831
141384550	0.014831
141384551	0.014831
141384552	0.014831
141384553	0.014831
141384554	0.014831
141384555	0.014831
141384556	0.014831
141384557	0.014831
141384558	0.014831
141384559	0.014831
141384560	0.014831
141384561	0.014831
141384562	0.014831
141384563	0.014831
141384564	0.014831
141384565	0.014831
141384566	0.014831
141384567	0.014831
141384568	0.014831
141384569	0.014831
141384570	0.014831
141384571	0.014831
141384572	0.014831
141384573	0.014831
141384574	0.014831
141384575	0.014831
141384576	0.014831
141384577	0.014831
141384578	0.014831
141384579	0.014831
141384580	0.014831
141384581	0.014831
141384582	0.014831
141384583	0.014831
141384584	0.014831
141384585	0.014831
141384586	0.014831
141384587	0.014831
141384588	0.014831
141384589	0.014831
141384590	0.014831
141384591	0.014831
141384592	0.014831
141384593	0.014831
141384594	0.014831
141384595	0.014831
141384596	0.014831
141384597	0.014831
141384598	0.014831
141384599	0.014831
141384600	0.014831
141384601	0.014831
141384602	0.014831
141384603	0.014831
141384604	0.014831
141384605	0.014831
141384606	0.014831
141384607	0.014831
141384608	0.014831
141384609	0.014831
141384610	0.014831
141384611	0.014831
141384612	0.014831
141384613	0.014831
141384614	0.014831
141384615	0.014831
141384616	0.014831
141384617	0.014831
141384618	0.014831
141384619	0.014831
141384620	0.014831
141384621	0.014831
141384622	0.014831
141384623	0.014831
141384624	0.014831
141384625	0.014831
141384626	0.014831
141384627	0.014831
141384628	0.014831
141384629	0.014831
141384630	0.014831
141384631	0.014831
141384632	0.014831
141384633	0.014831
141384634	0.014831
141384635	0.014831
141384636	0.014831
141384637	0.014831
141384638	0.014831
141384639	0.014831
141384640	0.014831
141384641	0.014831
141384642	0.014831
141384643	0.014831
141384644	0.014831
141384645	0.014831
141384646	0.014831
141384647	0.014831
141384648	0.014831
141384649	0.014831
141384650	0.014831
141384651	0.014831
141384652	0.014831
141384653	0.014831
141384654	0.014831
141384655	0.014831
141384656	0.014831
141384657	0.014831
141384658	0.014831
141384659	0.014831
141384660	0.014831
141384661	0.014831
141384662	0.014831
141384663	0.014831
141384664	0.014831
141384665	0.014831
141384666	0.014831
141384667	0.014831
141384668	0.014831
141384669	0.014831
141384670	0.014831
141384671	0.014831
141384672	0.014831
141384673	0.014831
141384674	0.014831
141384675	0.014831
141384676	0.014831
141384677	0.014831
141384678	0.014831
141384679	0.014831
141384680	0.014831
141384681	0.014831
141384682	0.014831
141384683	0.014831
141384684	0.014831
141384685	0.014831
141384686	0.014831
141384687	0.014831
141384688	0.014831
141384689	0.014831
141384690	0.014831
141384691	0.014831
141384692	0.014831
141384693	0.014831
141384694	0.014831
141384695	0.014831
141384696	0.014831
141384697	0.014831
141384698	0.014831
141384699	0.014831
141384700	0.014831
141384701	0.014831
141384702	0.014831
141384703	0.014831
141384704	0.014831
141384705	0.014831
141384706	0.014831
141384707	0.014831
141384708	0.014831
141384709	0.014831
141384710	0.014831
141384711	0.014831
141384712	0.014831
141384713	0.014831
141384714	0.014831
141384715	0.014831
141384716	0.014831
141384717	0.014831
141384718	0.014831
141384719	0.014831
141384720	0.014831
141384721	0.014831
141384722	0.014831
141384723	0.014831
141384724	0.014831
141384725	0.014831
141384726	0.014831
141384727	0.014831
141384728	0.014831
141384729	0.014831
141384730	0.014831
141384731	0.014831
141384732	0.014831
141384733	0.014831
141384734	0.014831
141384735	0.014831
141384736	0.014831
141384737	0.014831
141384738	0.014831
141384739	0.014831
141384740	0.014831
141384741	0.014831
141384742	0.014831
141384743	0.014831
141384744	0.014831
141384745	0.014831
141384746	0.014831
141384747	0.014831
141384748	0.014831
141384749	0.014831
141384750	0.014831
141384751	0.014831
141384752	0.014831
141384753	0.014831
141384754	0.014831
141384755	0.014831
141384756	0.014831
141384757	0.014831
141384758	0.014831
141384759	0.014831
141384760	0.014831
141384761	0.014831
141384762	0.014831
141384763	0.014831
141384764	0.014831
141384765	0.014831
141384766	0.014831
141384767	0.014831
141384768	0.014831
141384769	0.014831
141384770	0.014831
141384771	0.014831
141384772	0.014831
141384773	0.014831
141384774	0.014831
141384775	0.014831
141384776	0.014831
141384777	0.014831
141384778	0.014831
141384779	0.014831
141384780	0.014831
141384781	0.014831
141384782	0.014831
141384783	0.014831
141384784	0.014831
141384785	0.014831
141384786	0.014831
141384787	0.014831
141384788	0.014831
141384789	0.014831
141384790	0.014831
141384791	0.014831
141384792	0.014831
141384793	0.014831
141384794	0.014831
141384795	0.014831
141384796	0.014831
141384797	0.014831
141384798	0.014831
141384799	0.014831
141384800	0.014831
141384801	0.014831
141384802	0.014831
141384803	0.014831
141384804	0.014831
141384805	0.014831
141384806	0.014831
141384807	0.014831
141384808	0.014831
141384809	0.014831
141384810	0.014831
141384811	0.014831
141384812	0.014831
141384813	0.014831
141384814	0.014831
141384815	0.014831
141384816	0.014831
141384817	0.014831
141384818	0.014831
141384819	0.014831
141384820	0.014831
141384821	0.014831
141384822	0.014831
141384823	0.014831
141384824	0.014831
141384825	0.014831
141384826	0.014831
141384827	0.014831
141384828	0.014831
141384829	0.014831
141384830	0.014831
141384831	0.014831
141384832	0.014831
141384833	0.014831
141384834	0.014831
141384835	0.014831
141384836	0.014831
141384837	0.014831
141384838	0.014831
141384839	0.014831
141384840	0.014831
141384841	0.014831
141384842	0.014831
141384843	0.014831
141384844	0.014831
141384845	0.014831
141384846	0.014831
141384847	0.014831
141384848	0.014831
141384849	0.014831
141384850	0.014831
141384851	0.014831
141384852	0.014831
141384853	0.014831
141384854	0.014831
141384855	0.014831
141384856	0.014831
141384857	0.014831
141384858	0.014831
141384859	0.014831
141384860	0.014831
141384861	0.014831
141384862	0.014831
141384863	0.014831
141384864	0.014831
141384865	0.014831
141384866	0.014831
141384867	0.014831
141384868	0.014831
141384869	0.014831
141384870	0.014831
141384871	0.014831
141384872	0.014831
141384873	0.014831
141384874	0.014831
141384875	0.014831
141384876	0.014831
141384877	0.014831
141384878	0.014831
141384879	0.014831
141384880	0.014831
141384881	0.014831
141384882	0.014831
141384883	0.014831
141384884	0.014831
141384885	0.014831
141384886	0.014831
141384887	0.014831
141384888	0.014831
141384889	0.014831
141384890	0.014831
141384891	0.014831
141384892	0.014831
141384893	0.014831
141384894	0.014831
141384895	0.014831
141384896	0.014831
141384897	0.014831
141384898	0.014831
141384899	0.014831
141384900	0.014831
141384901	0.014831
141384902	0.014831
141384903	0.014831
141384904	0.014831
141384905	0.014831
141384906	0.014831
141384907	0.014831
141384908	0.014831
141384909	0.014831
141384910	0.014831
141384911	0.014831
141384912	0.014831
141384913	0.014831
141384914	0.014831
141384915	0.014831
141384916	0.014831
141384917	0.014831
141384918	0.014831
141384919	0.014831
141384920	0.014831
141384921	0.014831
141384922	0.014831
141384923	0.014831
141384924	0.014831
141384925	0.014831
141384926	0.014831
141384927	0.014831
141384928	0.014831
141384929	0.014831
141384930	0.014831
141384931	0.014831
141384932	0.014831
141384933	0.014831
141384934	0.014831
141384935	0.014831
141384936	0.014831
141384937	0.014831
141384938	0.014831
141384939	0.014831
141384940	0.014831
141384941	0.014831
141384942	0.014831
141384943	0.014831
141384944	0.014831
141384945	0.014831
141384946	0.014831
141384947	0.014831
141384948	0.014831
141384949	0.014831
141384950	0.014831
141384951	0.014831
141384952	0.014831
141384953	0.014831
141384954	0.014831
141384955	0.014831
141384956	0.014831
141384957	0.014831
141384958	0.014831
141384959	0.014831
141384960	0.014831
141384961	0.014831
141384962	0.014831
141384963	0.014831
141384964	0.014831
141384965	0.014831
141384966	0.014831
141384967	0.014831
141384968	0.014831
141384969	0.014831
141384970	0.014831
141384971	0.014831
141384972	0.014831
141384973	0.014831
141384974	0.014831
141384975	0.014831
141384976	0.014831
141384977	0.014831
141384978	0.014831
141384979	0.014831
141384980	0.014831
141384981	0.014831
141384982	0.014831
141384983	0.014831
141384984	0.014831
141384985	0.014831
141384986	0.014831
141384987	0.014831
141384988	0.014831
141384989	0.014831
141384990	0.014831
141384991	0.014831
141384992	0.014831
141384993	0.014831
141384994	0.014831
141384995	0.014831
141384996	0.014831
141384997	0.014831
141384998	0.014831
141384999	0.014831
141385000	0.014831
141385001	0.014831
141385002	0.014831
141385003	0.014831
141385004	0.014831
141385005	0.014831
141385006	0.014831
141385007	0.014831
141385008	0.014831
141385009	0.014831
141385010	0.014831
141385011	0.014831
141385012	0.014831
141385013	0.014831
141385014	0.014831
141385015	0.014831
141385016	0.014831
141385017	0.014831
141385018	0.014831
141385019	0.014831
141385020	0.014831
141385021	0.014831
141385022	0.014831
141385023	0.014831
141385024	0.014831
141385025	0.014831
141385026	0.014831
141385027	0.014831
141385028	0.014831
141385029	0.014831
141385030	0.014831
141385031	0.014831
141385032	0.014831
141385033	0.014831
141385034	0.014831
141385035	0.014831
141385036	0.014831
141385037	0.014831
141385038	0.014831
141385039	0.014831
141385040	0.014831
141385041	0.014831
141385042	0.014831
141385043	0.014831
141385044	0.014831
141385045	0.014831
141385046	0.014831
141385047	0.014831
141385048	0.014831
141385049	0.014831
141385050	0.014831
141385051	0.014831
141385052	0.014831
141385053	0.014831
141385054	0.014831
141385055	0.014831
141385056	0.014831
141385057	0.014831
141385058	0.014831
141385059	0.014831
141385060	0.014831
141385061	0.014831
141385062	0.014831
141385063	0.014831
141385064	0.014831
141385065	0.014831
141385066	0.014831
141385067	0.014831
141385068	0.014831
141385069	0.014831
141385070	0.014831
141385071	0.014831
141385072	0.014831
141385073	0.014831
141385074	0.014831
141385075	0.014831
141385076	0.014831
141385077	0.014831
141385078	0.014831
141385079	0.014831
141385080	0.014831
141385081	0.014831
141385082	0.014831
141385083	0.014831
141385084	0.014831
141385085	0.014831
141385086	0.014831
141385087	0.014831
141385088	0.014831
141385089	0.014831
141385090	0.014831
141385091	0.014831
141385092	0.014831
141385093	0.014831
141385094	0.014831
141385095	0.014831
141385096	0.014831
141385097	0.014831
141385098	0.014831
141385099	0.014831
141385100	0.014831
141385101	0.014831
141385102	0.014831
141385103	0.014831
141385104	0.014831
141385105	0.014831
141385106	0.014831
141385107	0.014831
141385108	0.014831
141385109	0.014831
141385110	0.014831
141385111	0.014831
141385112	0.014831
141385113	0.014831
141385114	0.014831
141385115	0.014831
141385116	0.014831
141385117	0.014831
141385118	0.014831
141385119	0.014831
141385120	0.014831
141385121	0.014831
141385122	0.014831
141385123	0.014831
141385124	0.014831
141385125	0.014831
141385126	0.014831
141385127	0.014831
141385128	0.014831
141385129	0.014831
141385130	0.014831
141385131	0.014831
141385132	0.014831
141385133	0.014831
141385134	0.014831
141385135	0.014831
141385136	0.014831
141385137	0.014831
141385138	0.014831
141385139	0.014831
141385140	0.014831
141385141	0.014831
141385142	0.014831
141385143	0.014831
141385144	0.014831
141385145	0.014831
141385146	0.014831
141385147	0.014831
141385148	0.014831
141385149	0.014831
141385150	0.014831
141385151	0.014831
141385152	0.014831
141385153	0.014831
141385154	0.014831
141385155	0.014831
141385156	0.014831
141385157	0.014831
141385158	0.014831
141385159	0.014831
141385160	0.014831
141385161	0.014831
141385162	0.014831
141385163	0.014831
141385164	0.014831
141385165	0.014831
141385166	0.014831
141385167	0.014831
141385168	0.014831
141385169	0.014831
141385170	0.014831
141385171	0.014831
141385172	0.014831
141385173	0.014831
141385174	0.014831
141385175	0.014831
141385176	0.014831
141385177	0.014831
141385178	0.014831
141385179	0.014831
141385180	0.014831
141385181	0.014831
141385182	0.014831
141385183	0.014831
141385184	0.014831
141385185	0.014831
141385186	0.014831
141385187	0.014831
141385188	0.014831
141385189	0.014831
141385190	0.014831
141385191	0.014831
141385192	0.014831
141385193	0.014831
141385194	0.014831
141385195	0.014831
141385196	0.014831
141385197	0.014831
141385198	0.014831
141385199	0.014831
141385200	0.014831
141385201	0.014831
141385202	0.014831
141385203	0.014831
141385204	0.014831
141385205	0.014831
141385206	0.014831
141385207	0.014831
141385208	0.014831
141385209	0.014831
141385210	0.014831
141385211	0.014831
141385212	0.014831
141385213	0.014831
141385214	0.014831
141385215	0.014831
141385216	0.014831
141385217	0.014831
141385218	0.014831
141385219	0.014831
141385220	0.014831
141385221	0.014831
141385222	0.014831
141385223	0.014831
141385224	0.014831
141385225	0.014831
141385226	0.014831
141385227	0.014831
141385228	0.014831
141385229	0.014831
141385230	0.014831
141385231	0.014831
141385232	0.014831
141385233	0.014831
141385234	0.014831
141385235	0.014831
141385236	0.014831
141385237	0.014831
141385238	0.014831
141385239	0.014831
141385240	0.014831
141385241	0.014831
141385242	0.014831
141385243	0.014831
141385244	0.014831
141385245	0.014831
141385246	0.014831
141385247	0.014831
141385248	0.014831
141385249	0.014831
141385250	0.014831
141385251	0.014831
141385252	0.014831
141385253	0.014831
141385254	0.014831
141385255	0.014831
141385256	0.014831
141385257	0.014831
141385258	0.014831
141385259	0.014831
141385260	0.014831
141385261	0.014831
141385262	0.014831
141385263	0.014831
141385264	0.014831
141385265	0.014831
141385266	0.014831
141385267	0.014831
141385268	0.014831
141385269	0.014831
141385270	0.014831
141385271	0.014831
141385272	0.014831
141385273	0.014831
141385274	0.014831
141385275	0.014831
141385276	0.014831
141385277	0.014831
141385278	0.014831
141385279	0.014831
141385280	0.014831
141385281	0.014831
141385282	0.014831
141385283	0.014831
141385284	0.014831
141385285	0.014831
141385286	0.014831
141385287	0.014831
141385288	0.014831
141385289	0.014831
141385290	0.014831
141385291	0.014831
141385292	0.014831
141385293	0.014831
141385294	0.014831
141385295	0.014831
141385296	0.014831
141385297	0.014831
141385298	0.014831
141385299	0.014831
141385300	0.014831
141385301	0.014831
141385302	0.014831
141385303	0.014831
141385304	0.014831
141385305	0.014831
141385306	0.014831
141385307	0.014831
141385308	0.014831
141385309	0.014831
141385310	0.014831
141385311	0.014831
141385312	0.014831
141385313	0.014831
141385314	0.014831
141385315	0.014831
141385316	0.014831
141385317	0.014831
141385318	0.014831
141385319	0.014831
141385320	0.014831
141385321	0.014831
141385322	0.014831
141385323	0.014831
141385324	0.014831
141385325	0.014831
141385326	0.014831
141385327	0.014831
141385328	0.014831
141385329	0.014831
141385330	0.014831
141385331	0.014831
141385332	0.014831
141385333	0.014831
141385334	0.014831
141385335	0.014831
141385336	0.014831
141385337	0.014831
141385338	0.014831
141385339	0.014831
141385340	0.014831
141385341	0.014831
141385342	0.014831
141385343	0.014831
141385344	0.014831
141385345	0.014831
141385346	0.014831
141385347	0.014831
141385348	0.014831
141385349	0.014831
141385350	0.014831
141385351	0.014831
141385352	0.014831
141385353	0.014831
141385354	0.014831
141385355	0.014831
141385356	0.014831
141385357	0.014831
141385358	0.014831
141385359	0.014831
141385360	0.014831
141385361	0.014831
141385362	0.014831
141385363	0.014831
141385364	0.014831
141385365	0.014831
141385366	0.014831
141385367	0.014831
141385368	0.014831
141385369	0.014831
141385370	0.014831
141385371	0.014831
141385372	0.014831
141385373	0.014831
141385374	0.014831
141385375	0.014831
141385376	0.014831
141385377	0.014831
141385378	0.014831
141385379	0.014831
141385380	0.014831
141385381	0.014831
141385382	0.014831
141385383	0.014831
141385384	0.014831
141385385	0.014831
141385386	0.014831
141385387	0.014831
141385388	0.014831
141385389	0.014831
141385390	0.014831
141385391	0.014831
141385392	0.014831
141385393	0.014831
141385394	0.014831
141385395	0.014831
141385396	0.014831
141385397	0.014831
141385398	0.014831
141385399	0.014831
141385400	0.014831
141385401	0.014831
141385402	0.014831
141385403	0.014831
141385404	0.014831
141385405	0.014831
141385406	0.014831
141385407	0.014831
141385408	0.014831
141385409	0.014831
141385410	0.014831
141385411	0.014831
141385412	0.014831
141385413	0.014831
141385414	0.014831
141385415	0.014831
141385416	0.014831
141385417	0.014831
141385418	0.014831
141385419	0.014831
141385420	0.014831
141385421	0.014831
141385422	0.014831
141385423	0.014831
141385424	0.014831
141385425	0.014831
141385426	0.014831
141385427	0.014831
141385428	0.014831
141385429	0.014831
141385430	0.014831
141385431	0.014831
141385432	0.014831
141385433	0.014831
141385434	0.014831
141385435	0.014831
141385436	0.014831
141385437	0.014831
141385438	0.014831
141385439	0.014831
141385440	0.014831
141385441	0.014831
141385442	0.014831
141385443	0.014831
141385444	0.014831
141385445	0.014831
141385446	0.014831
141385447	0.014831
141385448	0.014831
141385449	0.014831
141385450	0.014831
141385451	0.014831
141385452	0.014831
141385453	0.014831
141385454	0.014831
141385455	0.014831
141385456	0.014831
141385457	0.014831
141385458	0.014831
141385459	0.014831
141385460	0.014831
141385461	0.014831
141385462	0.014831
141385463	0.014831
141385464	0.014831
141385465	0.014831
141385466	0.014831
141385467	0.014831
141385468	0.014831
141385469	0.014831
141385470	0.014831
141385471	0.014831
141385472	0.014831
141385473	0.014831
141385474	0.014831
141385475	0.014831
141385476	0.014831
141385477	0.014831
141385478	0.014831
141385479	0.014831
141385480	0.014831
141385481	0.014831
141385482	0.014831
141385483	0.014831
141385484	0.014831
141385485	0.014831
141385486	0.014831
141385487	0.014831
141385488	0.014831
141385489	0.014831
141385490	0.014831
141385491	0.014831
141385492	0.014831
141385493	0.014831
141385494	0.014831
141385495	0.014831
141385496	0.014831
141385497	0.014831
141385498	0.014831
141385499	0.014831
141385500	0.014831
141385501	0.014831
141385502	0.014831
141385503	0.014831
141385504	0.014831
141385505	0.014831
141385506	0.014831
141385507	0.014831
141385508	0.014831
141385509	0.014831
141385510	0.014831
141385511	0.014831
141385512	0.014831
141385513	0.014831
141385514	0.014831
141385515	0.014831
141385516	0.014831
141385517	0.014831
141385518	0.014831
141385519	0.014831
141385520	0.014831
141385521	0.014831
141385522	0.014831
141385523	0.014831
141385524	0.014831
141385525	0.014831
141385526	0.014831
141385527	0.014831
141385528	0.014831
141385529	0.014831
141385530	0.014831
141385531	0.014831
141385532	0.014831
141385533	0.014831
141385534	0.014831
141385535	0.014831
141385536	0.014831
141385537	0.014831
141385538	0.014831
141385539	0.014831
141385540	0.014831
141385541	0.014831
141385542	0.014831
141385543	0.014831
141385544	0.014831
141385545	0.014831
141385546	0.014831
141385547	0.014831
141385548	0.014831
141385549	0.014831
141385550	0.014831
141385551	0.014831
141385552	0.014831
141385553	0.014831
141385554	0.014831
141385555	0.014831
141385556	0.014831
141385557	0.014831
141385558	0.014831
141385559	0.014831
141385560	0.014831
141385561	0.014831
141385562	0.014831
141385563	0.014831
141385564	0.014831
141385565	0.014831
141385566	0.014831
141385567	0.014831
141385568	0.014831
141385569	0.014831
141385570	0.014831
141385571	0.014831
141385572	0.014831
141385573	0.014831
141385574	0.014831
141385575	0.014831
141385576	0.014831
141385577	0.014831
141385578	0.014831
141385579	0.014831
141385580	0.014831
141385581	0.014831
141385582	0.014831
141385583	0.014831
141385584	0.014831
141385585	0.014831
141385586	0.014831
141385587	0.014831
141385588	0.014831
141385589	0.014831
141385590	0.014831
141385591	0.014831
141385592	0.014831
141385593	0.014831
141385594	0.014831
141385595	0.014831
141385596	0.014831
141385597	0.014831
141385598	0.014831
141385599	0.014831
141385600	0.014831
141385601	0.014831
141385602	0.014831
141385603	0.014831
141385604	0.014831
141385605	0.014831
141385606	0.014831
141385607	0.014831
141385608	0.014831
141385609	0.014831
141385610	0.014831
141385611	0.014831
141385612	0.014831
141385613	0.014831
141385614	0.014831
141385615	0.014831
141385616	0.014831
141385617	0.014831
141385618	0.014831
141385619	0.014831
141385620	0.014831
141385621	0.014831
[truncated: 21,312 more rows]

## Sheet: SF1
SF1
K=3				K=4					K=5						K=6							K=7								K=8									K=9										K=10
1e-05	0.010071	0.989919		1e-05	1e-05	0.987473	0.012507		1e-05	1e-05	0.987456	0.01251	1.4e-05		1e-05	1e-05	2.3e-05	0.987121	0.012098	0.000737		1e-05	1e-05	1e-05	0.987155	0.010656	0.000649	0.00151		1e-05	1e-05	1e-05	0.985563	0.008276	1e-05	0.00147	0.004652		1e-05	1e-05	1e-05	1e-05	0.985399	0.008135	1e-05	0.001784	0.004632		1e-05
0.002779	1e-05	0.997211		0.00072	1e-05	0.994008	0.005261		0.001059	1e-05	0.994106	0.004815	1e-05		0.001108	1e-05	1e-05	0.99408	0.004783	1e-05		1e-05	1e-05	1e-05	0.993515	0.00288	1e-05	0.003565		1e-05	1e-05	1e-05	0.992504	0.000536	1e-05	0.003358	0.003561		1e-05	1e-05	1e-05	1e-05	0.99241	0.000354	1e-05	0.003533	0.003653		1e-05
0.007433	1e-05	0.992557		0.008204	1e-05	0.991776	1e-05		0.008138	1e-05	0.991702	1e-05	0.00014		0.001075	1e-05	0.00733	0.991565	1e-05	1e-05		1e-05	1e-05	0.008769	0.991181	1e-05	1e-05	1e-05		1e-05	1e-05	0.002911	0.988745	1e-05	1e-05	1e-05	0.008294		1e-05	0.002843	1e-05	1e-05	0.988844	1e-05	1e-05	1e-05	0.008253		1e-05
0.004727	0.010922	0.984352		0.0032	0.002914	0.982826	0.01106		0.001024	1e-05	0.982064	0.004229	0.012674		1e-05	1e-05	0.003128	0.981814	0.00345	0.011587		1e-05	1e-05	0.001379	0.981638	0.001082	0.011262	0.00462		1e-05	1e-05	0.000722	0.98004	0.000371	0.007413	0.004437	0.006997		1e-05	0.001272	1e-05	1e-05	0.979951	0.000402	0.007015	0.004497	0.006835		1e-05
0.011366	0.007837	0.980796		0.008873	0.00374	0.980309	0.007079		0.008254	0.004665	0.979938	0.007133	1e-05		1e-05	0.004468	0.011198	0.980053	0.00426	1e-05		1e-05	0.004055	0.011292	0.979493	0.00513	1e-05	1e-05		1e-05	0.003171	0.01169	0.979416	0.003802	1e-05	1e-05	0.00189		1e-05	0.001419	0.003071	0.009392	0.97927	0.004814	1e-05	1e-05	0.002005		1e-05
0.00061	0.010749	0.988641		1e-05	0.007969	0.987547	0.004474		1e-05	0.008153	0.98738	0.004447	1e-05		1e-05	0.008151	1e-05	0.987209	0.00461	1e-05		1e-05	0.008052	3.9e-05	0.987314	0.004566	1e-05	1e-05		1e-05	0.007309	0.000398	0.986498	0.003448	1e-05	1e-05	0.002318		1e-05	0.00074	0.007315	1e-05	0.986382	0.003253	1e-05	1e-05	0.00227		1e-05
1e-05	1e-05	0.99998		1.1e-05	1e-05	0.999969	1e-05		1e-05	1e-05	0.99996	1e-05	1e-05		1e-05	1e-05	1e-05	0.99995	1e-05	1e-05		1e-05	1e-05	1e-05	0.99994	1e-05	1e-05	1e-05		1e-05	1e-05	1e-05	0.99993	1e-05	1e-05	1e-05	1e-05		1e-05	1e-05	1e-05	1e-05	0.99992	1e-05	1e-05	1e-05	1e-05		1e-05
0.002555	1e-05	0.997435		0.003334	1e-05	0.996646	1e-05		0.00178	1e-05	0.995516	1e-05	0.002684		0.002016	1e-05	1e-05	0.995406	1e-05	0.002547		0.002021	1e-05	1e-05	0.995379	1e-05	0.00256	1e-05		1e-05	1e-05	1e-05	0.99151	1e-05	1e-05	1e-05	0.00843		1.3e-05	1e-05	1e-05	1.2e-05	0.991469	1e-05	1e-05	1e-05	0.008455		1e-05
1e-05	0.003642	0.996348		1e-05	1e-05	0.99478	0.0052		1e-05	1e-05	0.99392	0.002501	0.003559		1e-05	1e-05	1e-05	0.993642	0.002566	0.003762		1e-05	1e-05	1e-05	0.993402	0.002544	0.004014	1e-05		1e-05	1e-05	1e-05	0.989843	1e-05	1e-05	1e-05	0.010097		1.8e-05	1e-05	1e-05	1e-05	0.989782	1e-05	1e-05	1e-05	0.01014		1e-05
0.004039	0.003267	0.992694		1e-05	1e-05	0.990345	0.009635		1e-05	1e-05	0.990067	0.009903	1e-05		1e-05	1e-05	0.001808	0.990086	0.008075	1e-05		1e-05	1e-05	1e-05	0.989788	0.001721	1e-05	0.008451		1e-05	1e-05	1e-05	0.9867	1e-05	1e-05	0.00222	0.01103		1e-05	1e-05	1e-05	1e-05	0.986607	1e-05	1e-05	0.002599	0.010734		1e-05
1e-05	0.014	0.98599		1e-05	0.009523	0.986944	0.003523		1e-05	0.009568	0.986915	0.003497	1e-05		1e-05	0.009386	1e-05	0.986586	0.003998	1e-05		1e-05	0.009001	1e-05	0.986574	0.004385	1e-05	1e-05		1e-05	0.009038	1e-05	0.986098	0.004814	1e-05	1e-05	1e-05		1e-05	1e-05	0.009105	1e-05	0.986029	0.004805	1e-05	1e-05	1e-05		1e-05
0.000973	0.01987	0.979157		0.001806	0.016228	0.978332	0.003635		0.001618	0.015798	0.978554	0.004019	1e-05		1e-05	0.015347	0.004778	0.978024	0.001832	1e-05		1e-05	0.014951	0.00552	0.97755	0.001386	1e-05	0.000573		1e-05	0.013896	0.005461	0.976669	1e-05	1e-05	0.000345	0.003599		1e-05	1e-05	0.013489	0.006672	0.976289	1e-05	1e-05	1e-05	0.0035		1e-05
1e-05	1e-05	0.99998		1e-05	1e-05	0.99997	1e-05		1e-05	1e-05	0.99996	1e-05	1e-05		1e-05	1e-05	1e-05	0.99995	1e-05	1e-05		1e-05	1e-05	1e-05	0.99994	1e-05	1e-05	1e-05		1e-05	1e-05	1.1e-05	0.999927	1e-05	1e-05	1.2e-05	1e-05		1e-05	1e-05	1e-05	1e-05	0.99992	1e-05	1e-05	1e-05	1e-05		1e-05
1e-05	1e-05	0.99998		1e-05	1e-05	0.99997	1e-05		1e-05	1e-05	0.99996	1e-05	1e-05		1e-05	1e-05	1e-05	0.99995	1e-05	1e-05		1.1e-05	1e-05	1e-05	0.999939	1e-05	1e-05	1e-05		1e-05	1e-05	1e-05	0.99993	1e-05	1e-05	1e-05	1e-05		1e-05	1e-05	1e-05	1e-05	0.99992	1e-05	1e-05	1e-05	1e-05		1e-05
1e-05	0.028702	0.971288		1e-05	0.018095	0.96968	0.012216		1e-05	0.017638	0.969495	0.012847	1e-05		1e-05	0.01767	1e-05	0.969384	0.012917	1e-05		1e-05	0.017291	1e-05	0.969254	0.013416	1e-05	1e-05		1e-05	0.016816	1e-05	0.968416	0.013009	1e-05	1e-05	0.00172		1e-05	1e-05	0.01673	1e-05	0.968338	0.013168	1e-05	1e-05	0.001715		1e-05
1e-05	0.038399	0.961591		1e-05	0.024373	0.960221	0.015396		1e-05	0.007216	0.957718	0.001533	0.033523		1e-05	0.007277	1e-05	0.957619	0.001909	0.033176		1e-05	0.007212	1e-05	0.957342	0.003014	0.032402	1e-05		1e-05	0.006804	1e-05	0.955043	1e-05	0.025296	1e-05	0.012817		1e-05	1e-05	0.006794	1e-05	0.955017	1e-05	0.025303	1e-05	0.012836		1e-05
0.006072	1e-05	0.993918		0.006831	1e-05	0.993149	1e-05		0.006354	1e-05	0.992917	0.000708	1e-05		0.006747	1e-05	1e-05	0.992477	0.000745	1e-05		1e-05	1e-05	0.006537	0.992479	0.000943	1e-05	1e-05		1e-05	1.3e-05	0.006434	0.992144	0.001369	1e-05	1e-05	1e-05		1e-05	0.005418	1e-05	0.000953	0.992107	0.001471	1e-05	1e-05	1e-05		1e-05
1e-05	0.752738	0.247252		1e-05	0.77117	0.220773	0.008047		1e-05	0.697564	0.219644	1e-05	0.082772		1e-05	0.694537	1e-05	0.220466	0.001035	0.083942		1e-05	0.68489	1e-05	0.218505	0.017069	0.079506	1e-05		1e-05	0.674111	1e-05	0.216647	0.011395	0.075973	1e-05	0.021845		1e-05	1e-05	0.67264	1e-05	0.217167	0.013214	0.075515	1e-05	0.021424		1e-05
1e-05	0.708797	0.291193		1e-05	0.730935	0.26345	0.005605		1e-05	0.703178	0.267513	0.014446	0.014853		0.004873	0.698614	1e-05	0.26754	0.015677	0.013286		1e-05	0.692652	1e-05	0.266018	0.035599	0.005701	1e-05		1e-05	0.686227	1e-05	0.264364	0.027811	0.000191	1e-05	0.021377		1e-05	0.001947	0.684285	1e-05	0.264579	0.028334	1e-05	1e-05	0.020815		1e-05
0.005543	0.760303	0.234154		1e-05	0.769504	0.206927	0.023559		1e-05	0.67212	0.203457	1e-05	0.124403		0.0087	0.667481	1e-05	0.203026	1e-05	0.120773		0.002746	0.659603	1e-05	0.201828	0.018598	0.117205	1e-05		0.001729	0.645454	1e-05	0.201883	0.018744	0.125111	1e-05	0.007058		0.007808	1e-05	0.643565	1e-05	0.201814	0.017467	0.122727	1e-05	0.006588		0.008182
1e-05	0.841795	0.158195		1e-05	0.858614	0.127206	0.014171		1e-05	0.743658	0.120216	1e-05	0.136106		1e-05	0.740148	1e-05	0.121433	1e-05	0.138388		1e-05	0.731777	1e-05	0.120304	0.011036	0.136854	1e-05		1e-05	0.71556	1e-05	0.12081	0.011479	0.148051	1e-05	0.00407		1e-05	1e-05	0.715454	1e-05	0.121392	0.013876	0.145588	1e-05	0.00365		1e-05
0.016131	0.789113	0.194757		0.006001	0.797469	0.167223	0.029308		0.004434	0.685489	0.161684	1e-05	0.148383		0.009572	0.67973	0.005591	0.161334	1e-05	0.143762		0.003796	0.670505	0.004259	0.160739	0.003602	0.143041	0.014058		0.002851	0.65458	0.004426	0.161761	0.006421	0.156934	0.013017	1e-05		0.003339	1e-05	0.653139	0.010941	0.161741	0.00619	0.153807	0.010823	1e-05		0.001716
0.009612	0.811648	0.178739		1e-05	0.800785	0.145865	0.05334		1e-05	0.691219	0.141459	0.019493	0.147818		0.002593	0.687085	1e-05	0.141707	0.024523	0.144082		1e-05	0.678929	1e-05	0.139655	0.044295	0.137091	1e-05		1e-05	0.662038	1e-05	0.140446	0.045442	0.152034	1e-05	1e-05		0.000466	1e-05	0.661661	1e-05	0.140884	0.047211	0.149737	1e-05	1e-05		0.000946
1e-05	0.900868	0.099122		1e-05	0.911693	0.067999	0.020298		1e-05	0.769099	0.05558	1e-05	0.175301		1e-05	0.765833	1e-05	0.057134	1e-05	0.177003		1e-05	0.75569	1e-05	0.058445	1e-05	0.185824	1e-05		1e-05	0.737525	1e-05	0.059548	1e-05	0.200296	1e-05	0.002592		1e-05	1e-05	0.737576	1e-05	0.06035	0.001824	0.197698	1e-05	0.002512		1e-05
0.005025	0.889003	0.105971		1e-05	0.898032	0.072575	0.029383		0.001047	0.76788	0.064561	1e-05	0.166501		0.009272	0.763112	1e-05	0.064681	1e-05	0.162914		0.003098	0.754366	1e-05	0.064717	0.014735	0.163064	1e-05		0.001721	0.735471	1e-05	0.065773	0.016714	0.180291	1e-05	1e-05		1e-05	0.01041	0.732944	1e-05	0.065811	0.012495	0.1783	1e-05	1e-05		1e-05
0.016464	0.895929	0.087607		0.003108	0.905815	0.049624	0.041453		1e-05	0.756368	0.042057	1e-05	0.201555		0.009544	0.750804	1e-05	0.042239	1e-05	0.197393		0.004383	0.74152	1e-05	0.041222	0.016545	0.195907	0.000414		0.00335	0.723436	1e-05	0.042334	0.017277	0.207832	1e-05	0.005751		0.012071	1e-05	0.721346	1e-05	0.042182	0.014841	0.204417	1e-05	0.005113		0.009604
0.00437	0.905934	0.089696		1e-05	0.908151	0.051768	0.040071		1e-05	0.77892	0.045624	0.005634	0.169812		0.002005	0.774277	1e-05	0.046377	0.00988	0.167451		1e-05	0.763837	1e-05	0.044449	0.015889	0.165931	0.009874		1e-05	0.74595	1e-05	0.045409	0.01979	0.181165	0.007656	1e-05		0.000587	1e-05	0.745277	0.000577	0.046049	0.021636	0.178641	0.007214	1e-05		1e-05
1e-05	0.866741	0.133249		1e-05	0.855924	0.098384	0.045682		1e-05	0.723455	0.091817	0.003429	0.181289		1e-05	0.718819	0.001997	0.092348	0.00846	0.178366		1e-05	0.709734	1e-05	0.09054	0.026498	0.173198	1e-05		1e-05	0.692437	1e-05	0.091608	0.028747	0.187168	1e-05	1e-05		1e-05	1e-05	0.692224	1e-05	0.092109	0.031127	0.18449	1e-05	1e-05		1e-05
1e-05	0.857894	0.142096		1e-05	0.873038	0.106694	0.020257		1e-05	0.730295	0.095643	1e-05	0.174042		0.00057	0.727459	1e-05	0.096988	1e-05	0.174963		1e-05	0.71928	1e-05	0.097594	0.003995	0.179101	1e-05		1e-05	0.702505	1e-05	0.097472	0.001566	0.18645	1e-05	0.011977		0.002638	1e-05	0.701598	1e-05	0.098001	0.001635	0.184603	1e-05	0.011495		1e-05
0.008771	0.855457	0.135771		1e-05	0.860563	0.104067	0.035359		1e-05	0.732054	0.097696	1e-05	0.17023		1e-05	0.728886	1e-05	0.09852	0.002465	0.170109		1e-05	0.720375	1e-05	0.095578	0.022772	0.161246	1e-05		1e-05	0.705063	1e-05	0.095122	0.01983	0.165021	1e-05	0.014934		1.1e-05	1e-05	0.705069	1e-05	0.095852	0.022056	0.16242	1e-05	0.014562		1e-05
0.0226	0.828811	0.148589		0.013605	0.834526	0.115811	0.036057		0.012189	0.728821	0.111948	0.007481	0.139561		0.010753	0.722905	0.012604	0.111594	0.007034	0.13511		1e-05	0.714556	0.017538	0.110017	0.02712	0.130749	1e-05		1e-05	0.699808	0.016601	0.110074	0.026469	0.138713	1e-05	0.008316		1e-05	0.011817	0.697711	0.011013	0.11008	0.025259	0.136279	1e-05	0.007821		1e-05
1e-05	0.855623	0.144367		1e-05	0.838438	0.112069	0.049483		1e-05	0.713255	0.106287	0.009321	0.171127		1e-05	0.709538	1e-05	0.106442	0.015839	0.168162		1e-05	0.699654	1e-05	0.105004	0.031939	0.163372	1e-05		1e-05	0.682232	1e-05	0.106009	0.033147	0.177265	1e-05	0.001318		1e-05	1e-05	0.682063	1.7e-05	0.106437	0.035317	0.175152	1e-05	0.000984		1e-05
0.062279	0.875712	0.062009		0.016234	0.792013	0.030466	0.161286		0.019026	0.425273	1e-05	1e-05	0.555681		0.012031	0.420662	0.02199	1e-05	1e-05	0.545297		0.010526	0.414485	0.018066	1e-05	1e-05	0.543601	0.013302		0.009133	0.385741	0.020084	1e-05	1e-05	0.564249	0.010592	0.010181		0.009689	0.005231	0.385339	0.02327	1e-05	1e-05	0.559114	0.007691	0.009647		0.007873
0.066156	0.83873	0.095115		0.018604	0.747306	0.067324	0.166766		0.020409	0.367821	0.031748	1e-05	0.580011		0.002206	0.363051	0.035089	0.031088	1e-05	0.568556		1e-05	0.357247	0.029532	0.030742	1e-05	0.566948	0.015511		1e-05	0.32783	0.029746	0.032942	1e-05	0.587963	0.015986	0.005513		1e-05	0.020121	0.327166	0.018023	0.032667	1e-05	0.582393	0.014454	0.005155		1e-05
0.056285	0.852917	0.090798		0.010155	0.769228	0.060329	0.160289		0.007125	0.375729	0.019307	1e-05	0.597828		1e-05	0.371321	0.024448	0.018522	1e-05	0.585689		1e-05	0.366109	0.01881	0.018783	1e-05	0.585899	0.010379		1e-05	0.333942	0.019279	0.022938	1e-05	0.610884	0.011642	0.001294		1e-05	0.008141	0.333531	0.019524	0.022871	1e-05	0.605378	0.009679	0.000855		1e-05
0.060209	0.875131	0.064659		0.01503	0.792287	0.032522	0.160161		0.017267	0.452935	0.003414	0.001276	0.525108		0.00856	0.447956	0.02523	0.002989	1e-05	0.515255		0.008831	0.439514	0.006754	0.001486	1e-05	0.505518	0.037886		0.009525	0.412739	0.006104	0.004619	1e-05	0.526089	0.037654	0.003261		1e-05	0.028175	0.410555	1e-05	0.004045	1e-05	0.520376	0.034192	0.002628		1e-05
0.211092	0.758826	0.030081		0.06112	0.402999	0.01659	0.519291		0.060778	0.266241	0.004804	0.45201	0.216167		0.001488	0.26076	0.086715	0.005326	0.436298	0.209413		1e-05	0.2489	0.037619	0.00489	0.307887	0.20672	0.193974		1e-05	0.235156	0.037554	0.006438	0.309408	0.219214	0.19221	1e-05		1e-05	0.038785	0.233457	0.005484	0.005947	0.307208	0.217306	0.191793	1e-05		1e-05
1e-05	1e-05	0.99998		1e-05	1e-05	0.99997	1e-05		1e-05	1e-05	0.99996	1e-05	1e-05		1e-05	1e-05	1e-05	0.99995	1e-05	1e-05		1e-05	1e-05	1e-05	0.99994	1e-05	1e-05	1e-05		1e-05	1e-05	1e-05	0.99993	1e-05	1e-05	1e-05	1e-05		1e-05	1e-05	1e-05	1e-05	0.99992	1e-05	1e-05	1e-05	1e-05		1e-05
0.002101	0.070441	0.927458		0.002269	0.07013	0.926585	0.001016		0.001966	0.060894	0.926092	1e-05	0.011037		1e-05	0.059852	0.005166	0.925605	1e-05	0.009357		1e-05	0.059014	0.005829	0.925377	1e-05	0.00975	1e-05		1e-05	0.058005	0.005159	0.924318	1e-05	0.007022	1e-05	0.005466		1e-05	0.007664	0.05692	1e-05	0.923775	1e-05	0.006476	1e-05	0.005126		1e-05
0.006247	0.729284	0.264469		1e-05	0.735646	0.241254	0.02309		1e-05	0.68934	0.243609	0.023261	0.043781		1e-05	0.685823	1e-05	0.243808	0.029038	0.041311		1e-05	0.677504	1e-05	0.241138	0.046901	0.034428	1e-05		1e-05	0.665894	1e-05	0.241591	0.048116	0.044359	1e-05	1e-05		1e-05	1e-05	0.665115	1e-05	0.242114	0.049551	0.043168	1e-05	1.2e-05		1e-05
1e-05	0.684502	0.315488		1e-05	0.706772	0.29088	0.002337		1e-05	0.671944	0.29506	0.007146	0.025839		0.006056	0.666821	1e-05	0.294656	0.009397	0.023059		1e-05	0.659576	1e-05	0.293646	0.028557	0.018191	1e-05		1e-05	0.651072	1e-05	0.292712	0.02686	0.018662	1e-05	0.010664		0.005197	1e-05	0.649822	1e-05	0.292748	0.02597	0.016094	1e-05	0.010139		0.004949
1e-05	0.867616	0.132374		1e-05	0.877544	0.099773	0.022674		1e-05	0.753713	0.091945	1e-05	0.154322		1e-05	0.750623	1e-05	0.093625	1e-05	0.155722		1e-05	0.740995	1e-05	0.092292	0.013578	0.153105	1e-05		1e-05	0.722624	1e-05	0.093469	0.015588	0.16828	1e-05	1e-05		1e-05	1e-05	0.722444	1e-05	0.094085	0.017759	0.165662	1e-05	1e-05		1e-05
1e-05	0.825594	0.174396		1e-05	0.82113	0.14287	0.035989		1e-05	0.736147	0.141828	0.01671	0.105305		1e-05	0.732413	1e-05	0.142343	0.022604	0.10262		1e-05	0.722848	1e-05	0.140681	0.039581	0.09686	1e-05		1e-05	0.707572	1e-05	0.141285	0.040568	0.108793	1e-05	0.001752		1e-05	1e-05	0.707021	1e-05	0.141811	0.042638	0.107143	1e-05	0.001347		1e-05
0.002277	0.809935	0.187788		1e-05	0.819055	0.156604	0.024331		1e-05	0.692272	0.147989	1e-05	0.159719		0.0017	0.688766	1e-05	0.148999	1e-05	0.160515		0.000121	0.680496	1e-05	0.148908	0.006805	0.163649	1e-05		1e-05	0.664514	1e-05	0.148862	0.005412	0.171493	1e-05	0.009689		1e-05	0.010824	0.661136	1e-05	0.148534	0.001407	0.169074	1e-05	0.008996		1e-05
1e-05	0.757129	0.242861		1e-05	0.756354	0.215686	0.02795		1e-05	0.676569	0.214426	0.010522	0.098473		1e-05	0.672487	1e-05	0.214587	0.016496	0.09641		1e-05	0.662295	1e-05	0.213543	0.030441	0.093637	6.4e-05		1e-05	0.648086	1e-05	0.214201	0.03233	0.105343	1e-05	1e-05		1e-05	1e-05	0.646393	1e-05	0.214581	0.032461	0.10483	0.001695	1e-05		1e-05
0.007665	0.900415	0.091921		0.000846	0.911071	0.054243	0.03384		1e-05	0.766801	0.044921	1e-05	0.188258		1e-05	0.759588	0.013049	0.044623	1e-05	0.182721		1e-05	0.749288	0.011162	0.04477	1e-05	0.188664	0.006097		1e-05	0.730981	0.010571	0.046042	0.000688	0.203611	0.005903	0.002194		1e-05	0.007392	0.729467	0.008925	0.046231	0.000761	0.200453	0.00511	0.00165		1e-05
0.021656	0.88711	0.091234		0.011392	0.886911	0.054943	0.046754		0.011359	0.768829	0.050397	0.016105	0.15331		0.022418	0.762822	1e-05	0.049834	0.017604	0.147311		0.014801	0.755126	1e-05	0.048216	0.038898	0.142938	1e-05		0.014344	0.738009	1e-05	0.049309	0.041168	0.15714	1e-05	1e-05		0.021863	1e-05	0.736321	1e-05	0.049143	0.039197	0.153437	1e-05	1e-05		0.022206
0.008018	0.897392	0.09459		1e-05	0.914271	0.054879	0.03084		1e-05	0.76394	0.043793	1e-05	0.192247		0.004295	0.7601	1e-05	0.044451	1e-05	0.191135		0.002733	0.750797	1e-05	0.044292	0.007208	0.19495	1e-05		0.001913	0.732281	1e-05	0.045105	0.007703	0.207227	1e-05	0.005752		0.007683	0.000578	0.730732	1e-05	0.045352	0.006716	0.203753	1e-05	0.005166		0.00799
0.005611	0.854687	0.139703		1e-05	0.856337	0.103189	0.040463		1e-05	0.700989	0.092346	1e-05	0.206644		0.001521	0.697191	1e-05	0.093708	1e-05	0.20756		1e-05	0.688606	1e-05	0.092865	0.010794	0.207705	1e-05		1e-05	0.670581	1e-05	0.0939	0.011926	0.221562	1e-05	0.002		1e-05	0.00678	0.668509	1e-05	0.093989	0.010536	0.218773	1e-05	0.001383		1e-05
1e-05	0.862308	0.137682		1e-05	0.85824	0.105434	0.036316		1e-05	0.743796	0.100932	0.003631	0.151631		1e-05	0.740156	1e-05	0.101065	0.010627	0.148132		1e-05	0.72993	1e-05	0.09879	0.028997	0.142253	1e-05		1e-05	0.713606	1e-05	0.098948	0.02852	0.152256	1e-05	0.00664		1e-05	1e-05	0.71306	1e-05	0.099544	0.030366	0.150677	1e-05	0.006313		1e-05
0.009464	0.8712	0.119336		1e-05	0.865122	0.086798	0.048069		1e-05	0.738671	0.080845	0.00852	0.171954		0.008149	0.733761	1e-05	0.080002	0.011144	0.166935		1e-05	0.725577	1e-05	0.078911	0.034118	0.161364	1e-05		1e-05	0.70856	1e-05	0.079827	0.036034	0.175539	1e-05	1e-05		0.004593	1e-05	0.706997	1e-05	0.079958	0.035715	0.172697	1e-05	1e-05		0.004991
0.063843	0.871791	0.064366		0.018213	0.78526	0.035109	0.161418		0.02585	0.454871	0.003683	0.013072	0.502524		0.020156	0.450539	0.020475	0.003863	0.008809	0.496158		0.024904	0.441947	0.000178	0.00228	1e-05	0.490629	0.040052		0.025471	0.414562	5.7e-05	0.004939	1e-05	0.513353	0.040823	0.000785		0.02444	0.007987	0.413426	0.001228	0.004588	1e-05	0.509074	0.038797	0.000451		0.023677
0.006751	1e-05	0.993239		0.006508	1e-05	0.99331	0.000172		0.006144	1e-05	0.993003	0.000833	1e-05		1e-05	1e-05	0.009512	0.990448	1e-05	1e-05		1e-05	1e-05	0.000687	0.988253	1e-05	1e-05	0.01102		1e-05	1e-05	0.000707	0.986347	1e-05	1e-05	0.009806	0.003101		1e-05	1e-05	1e-05	0.003564	0.986178	1e-05	1e-05	0.008084	0.002124		1e-05
0.005709	0.004191	0.9901		0.001192	1e-05	0.987905	0.010892		1e-05	1e-05	0.986167	0.005499	0.008314		1e-05	1e-05	0.004647	0.985998	0.00406	0.005276		1e-05	1e-05	0.004195	0.98568	0.004397	0.005698	1e-05		1e-05	1e-05	0.004454	0.985748	0.004883	0.004876	1e-05	1e-05		1e-05	1e-05	1e-05	0.003733	0.985708	0.005177	0.005331	1e-05	1e-05		1e-05
0.002939	0.008147	0.988914		1e-05	1e-05	0.9855	0.01448		1e-05	1e-05	0.983	0.002062	0.014917		1e-05	1e-05	0.003897	0.982685	1e-05	0.013387		1e-05	1e-05	0.002007	0.982599	0.000755	0.01461	1e-05		1e-05	1e-05	1e-05	0.980689	1e-05	0.007609	1e-05	0.011652		1e-05	1e-05	1e-05	1e-05	0.98046	1.9e-05	0.008107	1e-05	0.011364		1e-05
1e-05	0.010769	0.989221		1e-05	0.00787	0.988467	0.003653		1e-05	0.004266	0.988356	0.002364	0.005004		1.4e-05	0.004358	1e-05	0.987983	0.002975	0.004659		1e-05	0.003993	1e-05	0.988078	0.003047	0.004851	1e-05		1.7e-05	0.003636	1e-05	0.98782	0.003175	0.005322	1e-05	1e-05		0.000951	1e-05	0.003381	1e-05	0.987701	0.002495	0.005432	1e-05	1e-05		0.001144
1e-05	0.0126	0.98739		1e-05	0.014678	0.985302	1e-05		1e-05	0.011583	0.985086	1e-05	0.003311		1e-05	0.011498	1e-05	0.984908	1e-05	0.003564		1e-05	0.010965	1e-05	0.984911	1e-05	0.002907	0.001187		1e-05	0.009788	1e-05	0.984537	1e-05	0.004517	0.001117	1e-05		1e-05	1e-05	0.009738	1e-05	0.984413	1e-05	0.004772	0.001027	1e-05		1e-05
1e-05	1e-05	0.99998		1e-05	1e-05	0.99997	1e-05		1e-05	1e-05	0.99996	1e-05	1e-05		1e-05	1e-05	1e-05	0.99995	1e-05	1e-05		1e-05	1e-05	1e-05	0.99994	1e-05	1e-05	1e-05		1e-05	1e-05	1e-05	0.99993	1e-05	1e-05	1e-05	1e-05		1e-05	1e-05	1e-05	1e-05	0.99992	1e-05	1e-05	1e-05	1e-05		1e-05
1e-05	1e-05	0.99998		1e-05	1e-05	0.99997	1e-05		1e-05	1e-05	0.99996	1e-05	1e-05		1e-05	1e-05	0.00199	0.99797	1e-05	1e-05		1e-05	1e-05	0.001089	0.998861	1e-05	1e-05	1e-05		1e-05	1e-05	0.000833	0.998299	1e-05	1e-05	1e-05	0.000818		1e-05	1e-05	1e-05	0.001054	0.998072	1e-05	1e-05	1e-05	0.000814		1e-05
1e-05	0.036172	0.963818		1e-05	0.025531	0.961742	0.012717		1e-05	0.008905	0.958859	0.003061	0.029165		1e-05	0.009032	0.005808	0.958047	1e-05	0.027093		1e-05	0.009003	0.004926	0.957807	0.001579	0.026666	1e-05		1e-05	0.007575	0.003249	0.954135	1e-05	0.014138	1e-05	0.020872		1e-05	1e-05	0.006992	0.00055	0.954495	1e-05	0.016759	1e-05	0.021164		1e-05
1e-05	0.705082	0.294908		1e-05	0.735216	0.264764	1e-05		1e-05	0.726253	0.273717	1e-05	1e-05		1e-05	0.722573	1e-05	0.273839	0.003558	1e-05		1e-05	0.710298	1e-05	0.271252	0.01841	1e-05	1e-05		1e-05	0.704783	1e-05	0.27228	0.022887	1e-05	1e-05	1e-05		1e-05	1e-05	0.703413	1e-05	0.272806	0.023721	1e-05	1e-05	1e-05		1e-05
1e-05	0.724768	0.275222		1e-05	0.736794	0.249593	0.013603		1e-05	0.70119	0.253328	0.020316	0.025157		1e-05	0.698117	1e-05	0.252934	0.026257	0.022672		1e-05	0.689516	1e-05	0.250659	0.044616	0.01518	1e-05		1e-05	0.681209	1e-05	0.248894	0.039385	0.011541	1e-05	0.018941		1e-05	1e-05	0.680713	1e-05	0.249297	0.041187	0.010274	1e-05	0.01849		1e-05
1e-05	0.711538	0.288452		1e-05	0.70561	0.267776	0.026604		1e-05	0.664869	0.270473	0.029526	0.035122		1e-05	0.662013	1e-05	0.27051	0.034694	0.032762		1e-05	0.652459	1e-05	0.268669	0.050444	0.028398	1e-05		1e-05	0.641727	1e-05	0.269079	0.051879	0.037275	1e-05	1e-05		1e-05	1e-05	0.64092	1e-05	0.269494	0.053172	0.036363	1e-05	1e-05		1e-05
0.006806	0.852133	0.141061		1e-05	0.831062	0.105901	0.063027		1e-05	0.70137	0.099254	0.021801	0.177566		1e-05	0.697499	0.000331	0.099666	0.028031	0.174463		1e-05	0.686263	1e-05	0.097972	0.035035	0.170127	0.010583		1e-05	0.670241	1e-05	0.097625	0.033287	0.176134	0.009081	0.013612		1e-05	0.000468	0.669365	1e-05	0.098079	0.033805	0.17412	0.011021	0.013122		1e-05
0.021112	0.820924	0.157964		0.019205	0.853052	0.125314	0.002429		0.008136	0.739906	0.117778	1e-05	0.13417		0.016835	0.733548	0.0016	0.117465	1e-05	0.130541		0.003232	0.725606	0.017206	0.117768	1e-05	0.136169	1e-05		0.001422	0.712768	0.015768	0.115803	1e-05	0.132299	1e-05	0.02192		1e-05	0.024347	0.709653	1e-05	0.11549	1e-05	0.129286	1e-05	0.021184		1e-05
0.01581	0.819211	0.164979		0.005556	0.816534	0.136642	0.041267		0.00489	0.693686	0.130708	0.003795	0.16692		0.01473	0.688402	1e-05	0.130279	0.00447	0.162108		1e-05	0.68148	0.007924	0.128724	0.025969	0.155882	1e-05		1e-05	0.664946	0.007023	0.129456	0.026222	0.167346	1e-05	0.004987		1e-05	0.013753	0.662714	2e-05	0.129462	0.025042	0.164624	1e-05	0.004366		1e-05
0.008594	0.892157	0.099249		1e-05	0.903334	0.064081	0.032575		1e-05	0.763773	0.054298	1e-05	0.181908		0.001502	0.759114	0.002732	0.055391	1e-05	0.181251		1e-05	0.750589	0.002557	0.054076	0.013186	0.179572	1e-05		1e-05	0.732715	0.00153	0.054502	0.012818	0.190082	1e-05	0.008333		1e-05	0.008729	0.730288	1e-05	0.05451	0.011281	0.187246	1e-05	0.007917		1e-05
0.003582	0.912178	0.08424		1e-05	0.911132	0.046916	0.041942		1e-05	0.787761	0.041477	0.004942	0.16581		1e-05	0.782713	0.00401	0.0419	0.009675	0.161692		1e-05	0.772627	1e-05	0.040136	0.030545	0.156662	1e-05		1e-05	0.75693	1e-05	0.039325	0.026579	0.159953	1e-05	0.017183		1e-05	1e-05	0.75611	0.004177	0.039721	0.026838	0.156519	1e-05	0.016606		1e-05
0.022198	0.897278	0.080524		0.012045	0.89608	0.044252	0.047622		0.012716	0.765406	0.038293	0.005105	0.17848		0.023318	0.759876	1e-05	0.037719	0.005643	0.173435		0.004679	0.75122	0.011149	0.036256	0.029605	0.167081	1e-05		0.003534	0.7323	0.01139	0.037542	0.032326	0.182888	1e-05	1e-05		0.007343	1e-05	0.730472	0.014326	0.037582	0.030656	0.179591	1e-05	1e-05		0.006739
1e-05	0.897441	0.102549		1e-05	0.899016	0.064456	0.036518		1e-05	0.758036	0.056129	1e-05	0.185815		0.000317	0.754423	1e-05	0.057749	1e-05	0.187491		1e-05	0.744081	1e-05	0.055835	0.016857	0.183197	1e-05		1e-05	0.724902	1e-05	0.056847	0.017618	0.197745	1e-05	0.002859		0.001193	1e-05	0.724514	1e-05	0.057307	0.019459	0.194993	1e-05	0.002505		0.00062
0.003966	0.838434	0.157601		1e-05	0.847734	0.12445	0.027806		1e-05	0.716489	0.115506	1e-05	0.167986		0.002142	0.712732	1e-05	0.116469	1e-05	0.168637		1.5e-05	0.703807	1e-05	0.116577	0.008891	0.170692	1e-05		1e-05	0.688398	1e-05	0.115874	0.00518	0.174294	1e-05	0.016225		0.005604	1e-05	0.686859	1e-05	0.116051	0.004323	0.171503	1e-05	0.01563		0.002624
1e-05	0.864177	0.135813		1e-05	0.87475	0.103427	0.021813		1e-05	0.765804	0.098514	1e-05	0.135662		1e-05	0.76081	0.003745	0.099501	1e-05	0.135924		1e-05	0.750265	1e-05	0.098735	0.005777	0.134698	0.010505		1e-05	0.732351	1e-05	0.09917	0.009103	0.15177	0.007576	1e-05		1e-05	0.001009	0.731414	1e-05	0.099625	0.010262	0.149357	0.008303	1e-05		1e-05
0.001929	1e-05	0.998061		0.003302	1e-05	0.996678	1e-05		0.003423	1e-05	0.996547	1e-05	1e-05		1e-05	1e-05	0.004769	0.995191	1e-05	1e-05		1e-05	1e-05	0.003163	0.995072	1e-05	1e-05	0.001724		1e-05	1e-05	0.003144	0.994891	1e-05	1e-05	0.001915	1e-05		1e-05	1e-05	1e-05	0.00316	0.995089	1e-05	1e-05	0.001692	1e-05		1e-05
1e-05	0.010448	0.989542		1e-05	0.00473	0.989458	0.005802		1e-05	1e-05	0.986079	0.002423	0.011478		1e-05	1e-05	0.00147	0.985984	0.002058	0.010469		1e-05	1e-05	0.0008	0.985705	0.003183	0.010282	1e-05		1e-05	1e-05	0.000554	0.983935	1e-05	0.005232	1e-05	0.010239		1e-05	0.000732	1e-05	1e-05	0.98372	1e-05	0.005317	1e-05	0.010181		1e-05
0.013004	0.001061	0.985935		0.009305	1e-05	0.985371	0.005315		0.007627	1e-05	0.981672	1e-05	0.010681		1e-05	1e-05	0.008549	0.981772	1e-05	0.009649		1e-05	1e-05	0.009076	0.981369	1e-05	0.009515	1e-05		1e-05	1e-05	0.00701	0.981098	1e-05	0.006067	1.1e-05	0.005784		1e-05	0.007184	1e-05	1e-05	0.980849	1e-05	0.005689	1e-05	0.006228		1e-05
0.003395	0.020204	0.976402		0.003971	0.018018	0.975759	0.002252		0.002807	0.017941	0.976046	0.003196	1e-05		1e-05	0.016488	0.006036	0.975025	0.002431	1e-05		1e-05	0.015158	1e-05	0.975292	1e-05	1e-05	0.00951		1e-05	0.01241	1e-05	0.972711	1e-05	1e-05	0.007625	0.007214		1e-05	1e-05	0.012347	1e-05	0.972653	1e-05	1e-05	0.007748	0.007201		1e-05
1e-05	0.013508	0.986482		1e-05	0.006615	0.985394	0.00798		1e-05	0.006606	0.985128	0.008245	1e-05		1e-05	0.006434	1e-05	0.984907	0.008629	1e-05		1e-05	0.006351	1e-05	0.984759	0.008851	1e-05	1e-05		1e-05	0.00627	1e-05	0.984347	0.009333	1e-05	1e-05	1e-05		1e-05	1e-05	0.00628	1e-05	0.984255	0.009405	1e-05	1e-05	1e-05		1e-05
1e-05	1e-05	0.99998		1e-05	1e-05	0.99997	1e-05		1e-05	1e-05	0.99996	1e-05	1e-05		1e-05	1e-05	1e-05	0.99995	1e-05	1e-05		1e-05	1e-05	1.2e-05	0.999938	1e-05	1e-05	1e-05		1e-05	1e-05	1e-05	0.99993	1e-05	1e-05	1e-05	1e-05		1e-05	1e-05	1e-05	1e-05	0.99992	1e-05	1e-05	1e-05	1e-05		1e-05
1e-05	1e-05	0.99998		1e-05	1e-05	0.99997	1e-05		1e-05	1e-05	0.99996	1e-05	1e-05		1e-05	1e-05	1e-05	0.99995	1e-05	1e-05		1e-05	1e-05	1e-05	0.99994	1e-05	1e-05	1e-05		1e-05	1e-05	1e-05	0.99993	1e-05	1e-05	1e-05	1e-05		1e-05	1e-05	1e-05	1e-05	0.99992	1e-05	1e-05	1e-05	1e-05		1e-05
1e-05	0.041804	0.958186		1e-05	0.028748	0.956778	0.014464		1e-05	0.021887	0.955807	0.010297	0.011999		1e-05	0.021148	0.003779	0.955559	0.007476	0.012027		1e-05	0.021269	1e-05	0.955225	0.011521	0.011955	1e-05		1e-05	0.0221	0.000384	0.952781	0.002706	0.000109	1e-05	0.021898		1e-05	1e-05	0.021886	0.001535	0.952718	0.002019	1e-05	1e-05	0.021801		1e-05
1e-05	0.736192	0.263798		1e-05	0.739022	0.237859	0.023109		1e-05	0.709682	0.242585	0.032351	0.015371		1e-05	0.705573	1e-05	0.242939	0.037824	0.013645		1e-05	0.696115	1e-05	0.240958	0.053567	0.009329	1e-05		1e-05	0.688106	1e-05	0.239331	0.049517	0.005883	1e-05	0.017133		1e-05	1e-05	0.688394	1e-05	0.239811	0.051431	0.003486	1e-05	0.016838		1e-05
1e-05	0.71887	0.28112		1e-05	0.7378	0.256592	0.005599		1e-05	0.698239	0.259375	0.010392	0.031984		0.000356	0.694013	1e-05	0.259361	0.015742	0.030517		1e-05	0.684438	1e-05	0.257471	0.032452	0.025609	1e-05		1e-05	0.675253	1e-05	0.256107	0.028752	0.024534	1e-05	0.015324		1e-05	1e-05	0.675015	1e-05	0.256558	0.030459	0.022863	1e-05	0.015065		1e-05
0.010353	0.689224	0.300423		0.006777	0.720858	0.272355	1e-05		0.011223	0.704177	0.277893	0.006697	1e-05		0.019216	0.697514	1e-05	0.276967	0.006284	1e-05		0.0109	0.687804	1e-05	0.274997	0.026269	1e-05	1e-05		0.009484	0.678851	1e-05	0.273249	0.021941	1e-05	1e-05	0.016446		0.01435	1e-05	0.67614	1e-05	0.273042	0.020686	1e-05	1e-05	0.015741		0.014339
0.020581	0.80987	0.169549		0.011554	0.813206	0.13789	0.037349		0.010318	0.691139	0.131366	1e-05	0.167167		0.020909	0.68547	1e-05	0.13085	1e-05	0.162751		0.013848	0.677409	1e-05	0.129946	0.021294	0.157483	1e-05		0.01293	0.662295	1e-05	0.129503	0.018744	0.162496	1e-05	0.014011		0.018822	1e-05	0.660938	1e-05	0.129562	0.018034	0.159054	1e-05	0.01356		0.019145
0.002582	0.826517	0.170901		1e-05	0.81044	0.138747	0.050803		1e-05	0.688113	0.132987	0.010126	0.168764		1e-05	0.684769	1e-05	0.133411	0.016129	0.165671		1e-05	0.674806	1e-05	0.131938	0.028937	0.161312	0.002988		1e-05	0.658111	1e-05	0.132816	0.03035	0.175124	0.002281	0.001297		1e-05	1e-05	0.657778	1e-05	0.133418	0.031711	0.172923	0.003358	0.000781		1e-05
0.0104	0.823336	0.166264		0.002984	0.831343	0.132943	0.03273		0.000975	0.711049	0.12722	1e-05	0.160745		0.011581	0.705278	1e-05	0.126752	1e-05	0.15637		0.005948	0.697066	1e-05	0.125684	0.017578	0.153703	1e-05		0.005084	0.681707	1e-05	0.125777	0.016789	0.161316	1e-05	0.009307		0.008471	0.002328	0.679943	1e-05	0.125817	0.015998	0.158566	1e-05	0.008858		0.008761
1e-05	0.840932	0.159058		1e-05	0.842146	0.126721	0.031122		1e-05	0.753239	0.12531	0.012747	0.108694		1e-05	0.749837	1e-05	0.125552	0.018383	0.106207		1e-05	0.739411	1e-05	0.124425	0.03378	0.102355	1e-05		1e-05	0.725136	1e-05	0.124328	0.032801	0.109815	1e-05	0.007889		1e-05	1e-05	0.724482	1e-05	0.124876	0.034578	0.108525	1e-05	0.007498		1e-05
0.005932	0.885046	0.109023		1e-05	0.899813	0.076108	0.024069		1e-05	0.747568	0.063579	1e-05	0.188832		0.000501	0.744426	1e-05	0.065114	1e-05	0.189939		0.000787	0.735509	1e-05	0.065921	0.000404	0.197359	1e-05		1e-05	0.717061	1e-05	0.066736	0.00054	0.208537	1e-05	0.007096		0.004798	0.001498	0.715078	1e-05	0.066849	1e-05	0.205385	1e-05	0.006362		0.004134
1e-05	0.888788	0.111202		1e-05	0.889997	0.077503	0.03249		1e-05	0.740601	0.066195	1e-05	0.193184		1e-05	0.737128	1e-05	0.067938	1e-05	0.194904		1e-05	0.725996	1e-05	0.067655	1e-05	0.197566	0.008753		1e-05	0.706981	1e-05	0.068912	1e-05	0.214397	0.00967	1e-05		1e-05	1e-05	0.70555	1e-05	0.069531	1e-05	0.212424	0.012445	1e-05		1e-05
1e-05	0.898014	0.101976		1e-05	0.896864	0.066247	0.036879		1e-05	0.768208	0.059374	1e-05	0.172399		0.000344	0.764623	1e-05	0.060109	0.003765	0.17115		1e-05	0.753912	1e-05	0.058059	0.021469	0.166531	1e-05		1e-05	0.735566	1e-05	0.059359	0.023198	0.18157	1e-05	0.000278		1e-05	1e-05	0.735074	0.001806	0.059842	0.024675	0.178563	1e-05	1e-05		1e-05
1e-05	0.84965	0.15034		1e-05	0.845437	0.114534	0.040019		1e-05	0.723626	0.108489	0.003893	0.163983		1e-05	0.719948	1e-05	0.108863	0.009863	0.161306		1e-05	0.710414	1e-05	0.107168	0.025179	0.15721	1e-05		1e-05	0.695311	1e-05	0.106313	0.02109	0.16012	1e-05	0.017136		1e-05	1e-05	0.694654	1e-05	0.106859	0.023052	0.158552	1e-05	0.016843		1e-05
0.00328	1e-05	0.99671		1e-05	1e-05	0.995213	0.004767		1e-05	1e-05	0.995152	0.004818	1e-05		1e-05	1e-05	0.002726	0.994397	0.002847	1e-05		1e-05	1e-05	0.001874	0.994299	0.003788	1e-05	1e-05		1e-05	1e-05	0.000993	0.9919	0.000213	1e-05	1e-05	0.006853		1e-05	1e-05	1e-05	0.002635	0.991368	1e-05	1e-05	1e-05	0.005937		1e-05
0.00658	1e-05	0.99341		0.002287	1e-05	0.991493	0.006209		0.002957	1e-05	0.991538	0.005481	1.4e-05		1e-05	1e-05	0.004944	0.991214	0.003812	1e-05		1e-05	1e-05	0.003416	0.990986	0.003268	1e-05	0.002299		1e-05	1e-05	0.001513	0.987992	1e-05	1e-05	1e-05	0.010444		1e-05	0.002551	1e-05	1e-05	0.987441	1e-05	1e-05	1e-05	0.009947		1e-05
0.003711	1e-05	0.996279		0.004253	1e-05	0.995727	1e-05		0.004335	1.4e-05	0.995631	1e-05	1e-05		1e-05	1e-05	0.005356	0.994604	1e-05	1e-05		1e-05	1e-05	1e-05	0.992221	1e-05	1e-05	0.007729		1e-05	1e-05	1e-05	0.98939	1e-05	1e-05	0.004308	0.006252		1e-05	1e-05	1e-05	1e-05	0.989173	1e-05	1e-05	0.004353	0.006415		1e-05
1e-05	0.021778	0.978212		1e-05	0.008645	0.976778	0.014567		1e-05	1e-05	0.972696	1e-05	0.027274		1e-05	1e-05	1e-05	0.972424	1e-05	0.027536		1e-05	1e-05	1e-05	0.972403	1e-05	0.027547	1e-05		1e-05	1e-05	1e-05	0.969008	1e-05	0.014842	1e-05	0.0161		1e-05	1e-05	1e-05	1e-05	0.968893	1e-05	0.01513	1e-05	0.015917		1e-05
1e-05	0.023242	0.976748		1e-05	0.020846	0.976418	0.002726		1e-05	0.019706	0.976633	0.00364	1e-05		1e-05	0.019533	1e-05	0.976295	0.004142	1e-05		1.3e-05	0.019045	1e-05	0.976341	0.002409	1e-05	0.002173		1e-05	0.018597	1e-05	0.975687	0.002366	1e-05	0.001789	0.001532		1e-05	1e-05	0.018452	1e-05	0.975603	0.001915	1e-05	0.002419	0.001571		1e-05
0.01104	0.003467	0.985494		0.006227	0.010566	0.983197	1e-05		0.006489	0.010213	0.983277	1e-05	1e-05		0.002623	0.009859	0.004242	0.983256	1e-05	1e-05		1e-05	0.009479	0.008165	0.982316	1e-05	1e-05	1e-05		1e-05	0.008726	0.006699	0.981397	1e-05	1e-05	1.3e-05	0.003135		1e-05	1e-05	0.008636	0.007539	0.981023	1e-05	1e-05	1e-05	0.002752		1e-05
1e-05	1e-05	0.99998		1e-05	1e-05	0.99997	1e-05		1e-05	1e-05	0.99996	1e-05	1e-05		1e-05	1e-05	1e-05	0.99995	1e-05	1e-05		1e-05	1e-05	1e-05	0.99994	1e-05	1e-05	1e-05		1e-05	1e-05	1e-05	0.99993	1e-05	1e-05	1e-05	1e-05		1e-05	1e-05	1e-05	1e-05	0.99992	1e-05	1e-05	1e-05	1e-05		1e-05
1e-05	0.050375	0.949615		1e-05	0.030946	0.947269	0.021775		1e-05	0.018854	0.945193	0.015778	0.020165		1e-05	0.018913	1e-05	0.945059	0.01586	0.020148		1e-05	0.018681	1e-05	0.944568	0.017916	0.018805	1e-05		1e-05	0.020717	1.5e-05	0.942186	0.010539	0.006965	1e-05	0.019558		1e-05	1e-05	0.020853	8e-05	0.942187	0.010551	0.006665	1e-05	0.019633		1e-05
1e-05	1e-05	0.99998		1e-05	1e-05	0.99997	1e-05		1e-05	1e-05	0.99996	1e-05	1e-05		1e-05	1e-05	1e-05	0.99995	1e-05	1e-05		1e-05	1e-05	1e-05	0.99994	1e-05	1e-05	1e-05		1e-05	1e-05	1e-05	0.99993	1e-05	1e-05	1e-05	1e-05		1e-05	1e-05	1e-05	1e-05	0.99992	1e-05	1e-05	1e-05	1e-05		1e-05
0.014663	0.011563	0.973774		0.012883	0.008263	0.972686	0.006168		0.013203	0.007737	0.972392	0.006051	0.000617		0.013964	0.007843	1e-05	0.971864	0.005976	0.000343		0.013767	0.007242	1e-05	0.971844	0.006672	0.000455	1e-05		0.011495	0.006284	1e-05	0.971183	0.006328	1e-05	1e-05	0.00468		0.01183	1.4e-05	0.006186	1e-05	0.971037	0.006392	1e-05	1e-05	0.004512		0.011055
0.004937	0.043134	0.951929		1e-05	0.02726	0.949817	0.022913		1e-05	0.015541	0.948219	0.014709	0.021521		1e-05	0.015481	1e-05	0.948018	0.015197	0.021284		1e-05	0.015312	1e-05	0.947879	0.0146	0.021125	0.001064		1e-05	0.015962	1e-05	0.943769	0.009935	0.012529	0.001145	0.016641		1e-05	0.002013	0.015256	1e-05	0.943473	0.009133	0.012617	0.000825	0.016662		1e-05
0.00094	0.744486	0.254574		1e-05	0.755742	0.227392	0.016855		1e-05	0.733249	0.233111	0.028875	0.004754		1e-05	0.726125	0.013773	0.232667	0.025443	0.001981		1e-05	0.716221	1e-05	0.23152	0.033006	1e-05	0.019224		1e-05	0.704987	1e-05	0.227959	0.024592	1e-05	0.017137	0.025295		1e-05	1e-05	0.703092	0.004373	0.227992	0.025136	1e-05	0.014662	0.024714		1e-05
1e-05	0.720415	0.279575		1e-05	0.731179	0.252851	0.01596		1e-05	0.678124	0.255065	0.011803	0.054998		1e-05	0.674938	1e-05	0.254935	0.017502	0.052605		1e-05	0.665903	1e-05	0.253397	0.034147	0.046523	1e-05		1e-05	0.656129	1e-05	0.251846	0.029913	0.044109	1e-05	0.017972		1e-05	1e-05	0.655558	1e-05	0.252195	0.031396	0.043135	1e-05	0.017676		1e-05
0.008083	0.6958	0.296118		0.003065	0.717898	0.269757	0.00928		0.000458	0.688528	0.274212	0.017406	0.019395		0.006855	0.68428	1e-05	0.274267	0.01856	0.016028		1e-05	0.677822	1e-05	0.272761	0.039539	0.009849	1e-05		1e-05	0.669281	1e-05	0.272147	0.037332	0.011742	1e-05	0.009468		1e-05	0.000371	0.668289	1e-05	0.272686	0.038992	0.0106	1e-05	0.009031		1e-05
0.008285	0.83562	0.156095		1e-05	0.83494	0.128087	0.036962		1e-05	0.707591	0.121246	1e-05	0.171142		0.004793	0.703431	1e-05	0.121641	0.000271	0.169854		1e-05	0.694559	1e-05	0.120343	0.020772	0.164297	1e-05		1e-05	0.677275	1e-05	0.121155	0.021584	0.177418	1e-05	0.002538		0.006642	1e-05	0.675956	1e-05	0.121157	0.020225	0.173859	1e-05	0.002132		0.006724
1e-05	0.780533	0.219457		1e-05	0.782229	0.192172	0.025588		1e-05	0.665598	0.184946	1e-05	0.149436		1e-05	0.663387	1e-05	0.186026	1e-05	0.150557		1e-05	0.654786	1e-05	0.184703	0.01306	0.14742	1e-05		1e-05	0.640517	1e-05	0.1837	0.008705	0.149587	1e-05	0.017461		1e-05	1e-05	0.639922	1e-05	0.184262	0.010681	0.148275	1e-05	0.01682		1e-05
0.003642	0.794133	0.202224		1e-05	0.802789	0.174228	0.022974		1e-05	0.718218	0.171846	0.002952	0.106974		0.00218	0.714356	1e-05	0.171689	0.008838	0.102926		1e-05	0.704117	1e-05	0.170293	0.023746	0.100222	0.001602		1e-05	0.691359	1e-05	0.169682	0.021718	0.103574	0.000511	0.013137		0.000793	1e-05	0.690548	1e-05	0.17014	0.02188	0.101596	0.00244	0.012583		1e-05
1e-05	0.863987	0.136003		1e-05	0.871443	0.101124	0.027424		1e-05	0.767705	0.09773	0.000918	0.133637		1e-05	0.763827	1e-05	0.09784	0.007639	0.130674		1e-05	0.754504	1e-05	0.094985	0.028459	0.122022	1e-05		1e-05	0.738827	1e-05	0.095306	0.028111	0.132198	1e-05	0.005528		1e-05	1e-05	0.737933	1.3e-05	0.095948	0.030353	0.130758	1e-05	0.004965		1e-05
1e-05	0.915621	0.084369		1e-05	0.9206	0.049473	0.029917		1e-05	0.784536	0.04076	1e-05	0.174684		1e-05	0.780944	1e-05	0.042087	1e-05	0.176939		1e-05	0.770444	1e-05	0.040823	0.013718	0.174985	1e-05		1e-05	0.753451	1e-05	0.040241	0.009939	0.179649	1e-05	0.016689		1e-05	1e-05	0.75284	1e-05	0.040767	0.012556	0.177597	1e-05	0.016199		1e-05
0.00103	0.902273	0.096697		1e-05	0.919449	0.05975	0.020791		1e-05	0.763886	0.048495	1e-05	0.1876		0.000438	0.760291	1e-05	0.049872	1e-05	0.189379		0.00144	0.750625	1e-05	0.050331	1e-05	0.197574	1e-05		0.0012	0.730313	1e-05	0.051491	1e-05	0.216956	1e-05	1e-05		1e-05	0.008965	0.728327	1e-05	0.050401	1e-05	0.212257	1e-05	1e-05		1e-05
0.006003	0.912597	0.081399		1e-05	0.915739	0.041768	0.042483		1e-05	0.782026	0.03436	0.004236	0.179368		1e-05	0.77515	0.015255	0.03406	0.00067	0.174855		1e-05	0.765187	0.008745	0.032432	0.015633	0.172516	0.005478		1e-05	0.747983	0.008161	0.032373	0.013095	0.181258	0.004664	0.012456		1e-05	0.01245	0.745821	0.001329	0.032527	0.012778	0.179074	0.004165	0.011847		1e-05
0.005879	0.851369	0.142752		1e-05	0.863143	0.109521	0.027326		1e-05	0.719729	0.098287	1e-05	0.181965		0.001015	0.71722	1e-05	0.099166	1e-05	0.182579		1e-05	0.709866	1e-05	0.098828	0.007498	0.183778	1e-05		1e-05	0.692242	1e-05	0.099721	0.008935	0.19682	1e-05	0.002252		0.004163	1e-05	0.690978	1e-05	0.100003	0.009164	0.193971	1e-05	0.001691		0.004474
0.009199	0.847632	0.143169		1e-05	0.847771	0.113987	0.038233		1e-05	0.722629	0.10791	1e-05	0.169441		0.001968	0.71795	0.003951	0.108101	0.001793	0.166238		1e-05	0.709504	0.000156	0.106393	0.022689	0.161238	1e-05		1e-05	0.694219	1.3e-05	0.105574	0.018213	0.165363	1e-05	0.016599		1e-05	0.004062	0.693016	1.2e-05	0.105785	0.018208	0.162722	1e-05	0.016175		1e-05
0.000175	0.000306	0.999519		1e-05	0.004368	0.995612	1e-05		1e-05	0.004161	0.995809	1e-05	1e-05		1e-05	0.004299	1e-05	0.995661	1e-05	1e-05		1e-05	0.004302	1e-05	0.995648	1e-05	1e-05	1e-05		1e-05	0.002176	1e-05	0.992909	1e-05	1e-05	1e-05	0.004865		1e-05	1e-05	0.002265	1e-05	0.992839	1e-05	1e-05	1e-05	0.004836		1e-05
1e-05	1e-05	0.99998		1e-05	1e-05	0.99997	1e-05		0.000307	1e-05	0.999663	1e-05	1e-05		1e-05	1e-05	0.001093	0.998867	1e-05	1e-05		1e-05	1e-05	0.001042	0.998908	1e-05	1e-05	1e-05		1e-05	1e-05	1e-05	0.995739	1e-05	1e-05	1e-05	0.004201		1e-05	1e-05	1e-05	1e-05	0.995746	1e-05	1e-05	1e-05	0.004184		1e-05
0.004443	0.001434	0.994122		0.004156	0.000767	0.99417	0.000907		0.000751	1e-05	0.991244	1e-05	0.007985		1e-05	1e-05	0.005397	0.990734	1e-05	0.00384		1e-05	1e-05	0.003301	0.990616	1e-05	0.006044	1e-05		1e-05	1e-05	0.003587	0.990101	1e-05	0.003781	1e-05	0.00249		1e-05	1e-05	1e-05	0.002777	0.98988	1e-05	0.003832	0.001066	0.002405		1e-05
1e-05	0.009163	0.990827		1e-05	0.010852	0.989128	1e-05		1e-05	0.010365	0.989605	1e-05	1e-05		1e-05	0.010451	1e-05	0.989509	1e-05	1e-05		1e-05	0.010432	1e-05	0.989518	1e-05	1e-05	1e-05		1e-05	0.009024	1e-05	0.986823	1e-05	1e-05	1e-05	0.004103		1e-05	1e-05	0.00899	1e-05	0.986805	1e-05	1e-05	1e-05	0.004144		1e-05
1e-05	1e-05	0.99998		1e-05	1e-05	0.99997	1e-05		1e-05	1e-05	0.99996	1e-05	1e-05		1e-05	1e-05	1e-05	0.99995	1e-05	1e-05		1e-05	1.8e-05	1e-05	0.999932	1e-05	1e-05	1e-05		1e-05	1e-05	1e-05	0.99993	1e-05	1e-05	1e-05	1e-05		1e-05	1e-05	1e-05	1e-05	0.99992	1e-05	1e-05	1e-05	1e-05		1e-05
1e-05	1e-05	0.99998		1e-05	1e-05	0.99997	1e-05		1e-05	1e-05	0.99996	1e-05	1e-05		1e-05	1e-05	1e-05	0.99995	1e-05	1e-05		1e-05	1e-05	1e-05	0.99994	1e-05	1e-05	1e-05		1e-05	1e-05	1e-05	0.99993	1e-05	1e-05	1e-05	1e-05		1e-05	1e-05	1e-05	1e-05	0.99992	1e-05	1e-05	1e-05	1e-05		1e-05
1e-05	1e-05	0.99998		1e-05	1e-05	0.99997	1e-05		1e-05	1.6e-05	0.999954	1e-05	1e-05		1e-05	1e-05	1e-05	0.99995	1e-05	1e-05		1e-05	1.5e-05	1e-05	0.999935	1e-05	1e-05	1e-05		1e-05	1e-05	1e-05	0.99993	1e-05	1e-05	1e-05	1e-05		1e-05	1e-05	1e-05	1e-05	0.99992	1e-05	1e-05	1e-05	1e-05		1e-05
0.002025	0.118071	0.879904		1e-05	0.101063	0.877227	0.0217		1e-05	0.093702	0.877664	0.022184	0.006439		1e-05	0.092559	0.003322	0.877361	0.021027	0.005722		1e-05	0.09063	1e-05	0.877181	0.013854	0.005471	0.012844		1e-05	0.090049	1e-05	0.875673	0.011796	0.000661	0.011762	0.01004		1e-05	1e-05	0.089661	1e-05	0.875655	0.011932	0.000861	0.012004	0.009856		1e-05
1e-05	0.006581	0.993409		1e-05	1e-05	0.991891	0.008089		1e-05	1e-05	0.990412	0.00396	0.005608		1e-05	1e-05	0.006101	0.989367	1e-05	0.004502		1e-05	1e-05	1e-05	0.989686	1e-05	0.003472	0.006802		1e-05	1e-05	1e-05	0.989117	1e-05	0.003925	0.006908	1e-05		1e-05	1e-05	1e-05	0.003061	0.988672	1e-05	0.003489	0.004729	1e-05		1e-05
1e-05	0.70127	0.29872		1e-05	0.703922	0.276088	0.019979		1e-05	0.657139	0.277808	0.017485	0.047558		0.004626	0.653425	1e-05	0.2773	0.020706	0.043934		1e-05	0.645971	1e-05	0.275907	0.039001	0.03909	1e-05		1e-05	0.636929	1e-05	0.274909	0.034984	0.038612	1e-05	0.014535		1e-05	1e-05	0.635555	1e-05	0.275353	0.03678	0.038273	1e-05	0.013998		1e-05
1e-05	0.705638	0.294352		1e-05	0.725159	0.26941	0.005421		1e-05	0.673687	0.27074	0.000696	0.054868		1e-05	0.670581	1e-05	0.270898	0.006161	0.05234		1e-05	0.66176	1e-05	0.269195	0.021438	0.047577	1e-05		1e-05	0.651768	1e-05	0.268726	0.019795	0.050508	1e-05	0.009173		1e-05	1e-05	0.651199	1e-05	0.269345	0.021275	0.049319	1e-05	0.008822		1e-05
1e-05	0.710757	0.289233		1e-05	0.723719	0.263051	0.01322		1e-05	0.692479	0.267064	0.021508	0.018939		1e-05	0.689123	1e-05	0.267502	0.025797	0.017558		1e-05	0.680755	1e-05	0.265809	0.041957	0.011449	1e-05		1e-05	0.6729	1e-05	0.264701	0.038028	0.010073	1e-05	0.014269		1e-05	1e-05	0.672634	1.3e-05	0.265176	0.03963	0.008645	1e-05	0.013872		1e-05
1e-05	0.865097	0.134893		1e-05	0.856414	0.102345	0.041231		1e-05	0.744052	0.097843	0.011023	0.147072		1e-05	0.740674	1e-05	0.097867	0.016844	0.144595		1e-05	0.730725	1e-05	0.096102	0.033678	0.139465	1e-05		1e-05	0.716081	1e-05	0.094962	0.029236	0.140339	1e-05	0.019352		1.8e-05	1e-05	0.716029	1.1e-05	0.095448	0.031022	0.138396	1e-05	0.019055		1e-05
0.004141	0.838105	0.157754		1e-05	0.833072	0.125899	0.041019		1e-05	0.707453	0.119869	0.002583	0.170085		1e-05	0.702872	0.00525	0.120085	0.005486	0.166296		1e-05	0.693951	1e-05	0.118648	0.02443	0.162941	1e-05		1e-05	0.677555	1e-05	0.118999	0.024105	0.173423	1e-05	0.005888		1e-05	1e-05	0.67614	0.008089	0.118998	0.021606	0.169606	1e-05	0.005529		1e-05
0.004474	0.829813	0.165713		1e-05	0.824089	0.135703	0.040198		1e-05	0.715516	0.13163	0.007338	0.145506		0.004928	0.71153	1e-05	0.130967	0.012196	0.140369		1e-05	0.703492	1e-05	0.128939	0.035197	0.132341	1e-05		1e-05	0.688463	1e-05	0.129217	0.035128	0.141397	1e-05	0.005764		0.003691	1e-05	0.687645	1e-05	0.129381	0.035331	0.138522	1e-05	0.0054		0.003988
1e-05	0.859257	0.140733		1e-05	0.862387	0.107174	0.030429		1e-05	0.75677	0.10361	0.002358	0.137251		1e-05	0.752694	1e-05	0.103764	0.009079	0.134443		1e-05	0.741649	1e-05	0.101794	0.027354	0.129173	1e-05		1e-05	0.724806	1e-05	0.102583	0.029501	0.143071	1e-05	1e-05		1e-05	1e-05	0.724531	1e-05	0.10306	0.031424	0.140935	1e-05	1e-05		1e-05
0.013218	0.907709	0.079073		1e-05	0.898815	0.040875	0.0603		1e-05	0.756216	0.033162	0.013442	0.19717		0.006944	0.75133	1e-05	0.033167	0.01629	0.19226		0.000387	0.741681	1e-05	0.031858	0.034407	0.188455	0.003201		1e-05	0.723478	1e-05	0.032958	0.035429	0.201606	0.001978	0.004532		0.008425	1e-05	0.721321	1e-05	0.033097	0.034584	0.19856	1e-05	0.003983		0.007574
0.006412	0.907361	0.086227		1e-05	0.912271	0.048656	0.039063		1e-05	0.770629	0.04117	1e-05	0.188181		0.006836	0.765574	1e-05	0.041357	1e-05	0.186213		0.001576	0.755223	1e-05	0.040068	0.016388	0.185259	0.001476		0.001335	0.735807	1e-05	0.041458	0.019438	0.201748	0.000194	1e-05		1e-05	0.008221	0.733652	1e-05	0.041438	0.017933	0.198717	1e-05	1e-05		0.000428
0.000762	0.887074	0.112164		1e-05	0.884671	0.076402	0.038917		1e-05	0.752503	0.069573	1e-05	0.177904		1e-05	0.747887	0.003672	0.070211	0.002477	0.175743		1e-05	0.738285	1e-05	0.068219	0.023804	0.169661	1e-05		1e-05	0.72079	1e-05	0.069016	0.023714	0.18124	1e-05	0.005209		1e-05	1e-05	0.719783	0.002266	0.069491	0.024797	0.178831	1e-05	0.004802		1e-05
1e-05	0.91675	0.08324		1e-05	0.91224	0.045665	0.042085		1e-05	0.761353	0.036559	1e-05	0.202068		1e-05	0.758349	1e-05	0.038074	1e-05	0.203548		1e-05	0.747107	1e-05	0.036528	0.017448	0.198887	1e-05		1e-05	0.729608	1e-05	0.036735	0.016041	0.207234	1e-05	0.010352		1e-05	0.000556	0.728897	1e-05	0.037404	0.017938	0.205115	1e-05	0.010059		1e-05
0.001501	0.813388	0.185111		1e-05	0.82907	0.153938	0.016982		1e-05	0.705232	0.144982	1e-05	0.149766		1e-05	0.702255	1e-05	0.146269	1e-05	0.151446		1e-05	0.692414	1e-05	0.146937	1e-05	0.157686	0.002933		1e-05	0.67719	1e-05	0.146247	1e-05	0.161973	0.000648	0.013912		1e-05	0.000563	0.676306	0.003197	0.146663	1e-05	0.159362	0.00036	0.013529		1e-05
1e-05	0.752119	0.247871		1e-05	0.734277	0.217867	0.047846		1e-05	0.613524	0.210379	0.016444	0.159642		1e-05	0.610776	1e-05	0.210947	0.019975	0.158281		1e-05	0.60201	1e-05	0.210183	0.029556	0.15822	1e-05		1e-05	0.586327	1e-05	0.210978	0.030313	0.170612	1e-05	0.00174		1e-05	1e-05	0.585468	1e-05	0.211601	0.031668	0.170056	1e-05	0.001167		1e-05
1e-05	1e-05	0.99998		1e-05	1e-05	0.99997	1e-05		1e-05	1e-05	0.99996	1e-05	1e-05		1e-05	1e-05	1e-05	0.99995	1e-05	1e-05		1e-05	1e-05	1e-05	0.99994	1e-05	1e-05	1e-05		1e-05	1e-05	1e-05	0.99993	1e-05	1e-05	1e-05	1e-05		1e-05	1e-05	1e-05	1e-05	0.99992	1e-05	1e-05	1e-05	1e-05		1e-05
0.008846	1e-05	0.991144		0.006747	1e-05	0.989731	0.003512		0.006839	1e-05	0.989158	1e-05	0.003983		0.007354	1e-05	1e-05	0.988977	1e-05	0.00364		0.006681	1e-05	1e-05	0.988572	1e-05	0.002715	0.002002		0.003215	1e-05	1e-05	0.986276	1e-05	1e-05	0.002202	0.008268		0.005154	1e-05	1e-05	1e-05	0.986233	1e-05	1e-05	0.00068	0.007883		0.004918
1e-05	1e-05	0.99998		1e-05	1e-05	0.99997	1e-05		1e-05	1e-05	0.99996	1e-05	1e-05		1e-05	1e-05	1e-05	0.99995	1e-05	1e-05		1e-05	1e-05	1e-05	0.99994	1e-05	1e-05	1e-05		1e-05	1e-05	1e-05	0.992829	1e-05	1e-05	1e-05	0.007111		1e-05	1e-05	1e-05	1e-05	0.992656	1e-05	1e-05	1e-05	0.007274		1e-05
0.010551	0.007525	0.981924		0.011276	0.006644	0.981999	8.1e-05		0.003209	1e-05	0.975212	1e-05	0.021559		1e-05	1e-05	0.007082	0.974357	1e-05	0.018531		1e-05	1e-05	0.007539	0.9741	1e-05	0.018321	1e-05		1e-05	1e-05	0.00664	0.973035	1e-05	0.013747	1e-05	0.006537		1e-05	1e-05	1e-05	0.006694	0.972974	1e-05	0.013723	1e-05	0.006558		1e-05
0.004532	0.000138	0.995329		0.004079	0.002496	0.993415	1e-05		0.003517	0.003488	0.992975	1e-05	1e-05		1e-05	0.001571	0.005335	0.993064	1e-05	1e-05		1e-05	0.002588	0.004538	0.992834	1e-05	1e-05	1e-05		1e-05	0.001898	0.004295	0.991731	1e-05	1e-05	1e-05	0.002036		1e-05	0.004882	0.001122	1e-05	0.991716	1e-05	1e-05	1e-05	0.002229		1e-05
1e-05	0.018595	0.981395		1e-05	0.0107	0.979483	0.009807		1e-05	0.010913	0.979368	0.009698	1e-05		1e-05	0.010983	1e-05	0.979229	0.009758	1e-05		1e-05	0.010568	1e-05	0.979143	0.007653	1e-05	0.002607		1e-05	0.010407	1e-05	0.978899	0.008176	1e-05	0.002478	1e-05		1e-05	1e-05	0.010405	1e-05	0.978849	0.008201	1e-05	0.002496	1e-05		1e-05
1e-05	1e-05	0.99998		1e-05	1e-05	0.99997	1e-05		1e-05	1e-05	0.99996	1e-05	1e-05		1e-05	1e-05	1e-05	0.99995	1e-05	1e-05		1e-05	1e-05	1e-05	0.99994	1e-05	1e-05	1e-05		1e-05	1e-05	1e-05	0.99993	1e-05	1e-05	1e-05	1e-05		1e-05	1e-05	1e-05	1e-05	0.99992	1e-05	1e-05	1e-05	1e-05		1e-05
1e-05	0.116623	0.883367		1e-05	0.102218	0.880978	0.016794		1e-05	0.088754	0.880221	0.014005	0.01701		1e-05	0.088214	1e-05	0.880019	0.014806	0.016941		1e-05	0.086855	1e-05	0.879487	0.017065	0.016563	1e-05		1e-05	0.084412	1e-05	0.878929	0.016551	0.018053	1e-05	0.002025		1e-05	1e-05	0.083954	1e-05	0.878905	0.016823	0.01831	1e-05	0.001968		1e-05
1e-05	0.00523	0.99476		1e-05	1e-05	0.993987	0.005993		1e-05	1.3e-05	0.993897	0.005556	0.000524		1e-05	1e-05	1e-05	0.993785	0.005345	0.00084		1e-05	1e-05	1e-05	0.993547	0.004992	0.001369	6.3e-05		1e-05	1e-05	1e-05	0.993058	0.005748	0.001145	1e-05	1e-05		1e-05	1e-05	1e-05	1e-05	0.993002	0.005706	0.001232	1e-05	1e-05		1e-05
1e-05	0.677538	0.322452		1e-05	0.691322	0.299359	0.009309		1e-05	0.656713	0.303163	0.013018	0.027096		1e-05	0.65355	1e-05	0.302971	0.018727	0.024732		1e-05	0.643586	1e-05	0.301538	0.032419	0.022427	1e-05		1e-05	0.634431	1e-05	0.300857	0.030982	0.02474	1e-05	0.008961		1e-05	1e-05	0.634042	1e-05	0.301227	0.032559	0.023482	1e-05	0.00865		1e-05
1e-05	0.724829	0.275161		1e-05	0.740506	0.246718	0.012767		1e-05	0.690155	0.248246	0.010267	0.051322		1e-05	0.686533	1e-05	0.24839	0.016472	0.048586		1e-05	0.676986	1e-05	0.247227	0.031093	0.044664	1e-05		1e-05	0.667247	1e-05	0.246552	0.029381	0.045903	1e-05	0.010885		1e-05	1e-05	0.666615	1e-05	0.247032	0.031311	0.044713	1e-05	0.010289		1e-05
1e-05	0.822928	0.177062		1e-05	0.822112	0.147338	0.03054		1e-05	0.702016	0.140042	1e-05	0.157922		1e-05	0.698942	1e-05	0.141228	1e-05	0.1598		1e-05	0.689343	1e-05	0.139332	0.016205	0.155089	1e-05		1e-05	0.676532	1e-05	0.136756	0.007222	0.148559	1e-05	0.030901		1e-05	1e-05	0.676522	1e-05	0.137341	0.009418	0.146208	1e-05	0.030472		1e-05
0.006784	0.765169	0.228046		1e-05	0.76161	0.201997	0.036384		1e-05	0.658802	0.198121	0.006132	0.136935		0.005321	0.654283	1e-05	0.19776	0.009459	0.133168		1e-05	0.645647	1e-05	0.19672	0.026537	0.131066	1e-05		1e-05	0.631848	1e-05	0.196089	0.023544	0.135408	1e-05	0.013082		0.00508	1e-05	0.630785	1e-05	0.196085	0.02319	0.132161	1e-05	0.012669		0.005404
0.00473	0.848077	0.147192		1e-05	0.85631	0.115914	0.027767		1e-05	0.762134	0.113503	0.005775	0.118577		1e-05	0.755011	0.012494	0.113278	0.004598	0.114608		1e-05	0.745002	0.00676	0.111639	0.024011	0.112568	1e-05		1e-05	0.730298	0.005688	0.111272	0.022427	0.119275	1e-05	0.011021		1e-05	1e-05	0.72884	0.011922	0.111259	0.021045	0.116329	1e-05	0.010574		1e-05
0.00925	0.88412	0.10663		0.00171	0.913189	0.071047	0.014054		1e-05	0.783009	0.060348	1e-05	0.156623		0.004239	0.778628	1e-05	0.061138	1e-05	0.155975		0.002304	0.770912	1e-05	0.061928	0.004845	0.159991	1e-05		0.001232	0.75558	1e-05	0.061131	0.001844	0.162941	1e-05	0.017252		1e-05	0.014268	0.750705	1e-05	0.06011	1e-05	0.158977	1e-05	0.015899		1e-05
0.002107	0.909067	0.088826		1e-05	0.893772	0.05296	0.053258		1e-05	0.760298	0.046729	0.010602	0.182361		1e-05	0.756315	1e-05	0.047586	0.017243	0.178836		1e-05	0.745245	1e-05	0.045508	0.034223	0.174994	1e-05		1e-05	0.726366	1e-05	0.046915	0.036498	0.19018	1e-05	1e-05		1e-05	1e-05	0.725783	1e-05	0.047613	0.038488	0.188067	1e-05	1e-05		1e-05
0.000258	0.900985	0.098757		1e-05	0.89968	0.060929	0.039381		1e-05	0.760608	0.055098	1e-05	0.184274		1e-05	0.756976	1e-05	0.055501	0.004204	0.183299		1e-05	0.746585	1e-05	0.053617	0.018659	0.180297	0.000821		1e-05	0.729244	1e-05	0.053997	0.019341	0.191531	1.2e-05	0.005855		1e-05	1e-05	0.728821	1e-05	0.05458	0.021091	0.189401	0.000593	0.005484		1e-05
1e-05	0.901233	0.098757		1e-05	0.91755	0.06111	0.02133		1e-05	0.768832	0.049327	1e-05	0.181821		1e-05	0.765428	1e-05	0.051031	1e-05	0.183511		1e-05	0.754833	1e-05	0.051146	1e-05	0.187693	0.006297		1e-05	0.737965	1e-05	0.051006	1e-05	0.194167	0.004441	0.012391		1e-05	1e-05	0.737389	1e-05	0.051753	1e-05	0.192297	0.00657	0.01195		1e-05
0.017403	0.850781	0.131816		0.003015	0.847382	0.099725	0.049878		0.003576	0.729157	0.094812	0.015451	0.157004		0.014402	0.724082	1e-05	0.093869	0.015987	0.151649		0.006037	0.716736	1e-05	0.092024	0.03948	0.145703	1e-05		0.004996	0.700317	1e-05	0.092722	0.040663	0.158416	1e-05	0.002866		0.01117	1e-05	0.698662	1e-05	0.092691	0.03946	0.15547	1e-05	0.002518		0.012053
1e-05	1e-05	0.99998		0.000426	1e-05	0.999554	1e-05		0.000633	1e-05	0.999337	1e-05	1e-05		1e-05	1e-05	0.002623	0.997337	1e-05	1e-05		1e-05	1e-05	0.002197	0.997753	1e-05	1e-05	1e-05		1e-05	1e-05	1e-05	0.989651	1e-05	1e-05	1e-05	0.010289		1e-05	1e-05	1e-05	0.001298	0.988968	1e-05	1e-05	1e-05	0.009674		1e-05
0.009247	0.0008	0.989953		0.001614	1e-05	0.988695	0.009681		0.002098	1e-05	0.988354	0.004537	0.005001		0.002795	1e-05	1e-05	0.987846	0.00459	0.004749		1e-05	1e-05	0.002228	0.988088	0.005487	0.004167	1e-05		1e-05	1e-05	0.001431	0.985511	0.002896	0.001057	1e-05	0.009075		1e-05	1e-05	1e-05	0.004287	0.984903	0.001819	0.000357	1e-05	0.008593		1e-05
0.011769	1e-05	0.988221		0.010723	1e-05	0.987421	0.001846		0.010878	1e-05	0.986999	0.002103	1e-05		0.008002	1e-05	0.003082	0.98675	0.002147	1e-05		0.00569	1e-05	0.005304	0.986585	0.002392	1e-05	1e-05		0.008882	1e-05	1e-05	0.982809	0.000594	1e-05	1e-05	0.007675		0.006608	1e-05	1e-05	0.003148	0.982893	1e-05	1e-05	1e-05	0.007301		0.008146
0.007697	0.014052	0.978251		0.004527	1e-05	0.975888	0.019574		0.00238	1e-05	0.97363	0.014625	0.009355		1e-05	1e-05	0.006116	0.97378	0.012246	0.007839		1e-05	1e-05	0.004012	0.973655	0.007606	0.007584	0.007123		1e-05	1e-05	0.001849	0.972062	0.006792	1e-05	0.005991	0.013276		1e-05	1e-05	1e-05	0.001849	0.97199	0.006957	1e-05	0.00593	0.013233		1e-05
0.00128	0.013899	0.984821		0.002027	0.014381	0.983582	1e-05		0.001377	0.010032	0.982766	1e-05	0.005814		0.00196	0.009837	1e-05	0.982467	1e-05	0.005716		0.000204	0.009181	1e-05	0.982464	1e-05	0.004741	0.00339		0.001464	0.008495	1e-05	0.981865	1e-05	0.000987	1e-05	0.00716		0.001904	1e-05	0.008457	1e-05	0.981748	1e-05	0.000668	1e-05	0.007183		0.000358
1e-05	1e-05	0.99998		1e-05	1e-05	0.99997	1e-05		1e-05	1e-05	0.99996	1e-05	1e-05		1e-05	1e-05	1e-05	0.99995	1e-05	1e-05		1e-05	1e-05	1e-05	0.99994	1e-05	1e-05	1e-05		1e-05	1e-05	1e-05	0.99993	1e-05	1e-05	1e-05	1e-05		1e-05	1e-05	1e-05	1e-05	0.99992	1e-05	1e-05	1e-05	1e-05		1e-05
1e-05	0.014005	0.985985		1e-05	0.011645	0.985508	0.002837		1e-05	0.009097	0.984921	0.001392	0.004579		1e-05	0.008893	1e-05	0.984768	0.001376	0.004943		1e-05	0.008741	1e-05	0.984765	1.9e-05	0.005175	0.001281		1e-05	0.007981	1e-05	0.984688	1.1e-05	0.005589	0.001702	1e-05		1e-05	1e-05	0.007948	1e-05	0.98463	4.5e-05	0.005787	0.001549	1e-05		1e-05
0.002413	0.683796	0.31379		1e-05	0.697659	0.28895	0.013381		1e-05	0.672061	0.293433	0.02482	0.009676		0.002623	0.667608	1e-05	0.29339	0.028146	0.008223		1e-05	0.660118	1e-05	0.292135	0.045839	0.001878	1e-05		1e-05	0.651183	1e-05	0.292008	0.046304	0.007293	1e-05	0.003181		1e-05	0.002171	0.649495	1e-05	0.292167	0.046774	0.006605	1e-05	0.002758		1e-05
1e-05	0.834952	0.165038		1e-05	0.825336	0.131585	0.043069		1e-05	0.717805	0.12797	0.010978	0.143238		1.5e-05	0.714186	1e-05	0.128131	0.018307	0.139351		1e-05	0.70439	1e-05	0.126215	0.035179	0.134186	1e-05		1e-05	0.688471	1e-05	0.126284	0.034101	0.143723	1e-05	0.007391		1e-05	1e-05	0.6877	1e-05	0.126952	0.035919	0.142421	1e-05	0.006967		1e-05
1e-05	0.834482	0.165508		1e-05	0.861151	0.134384	0.004455		1e-05	0.751599	0.126727	1e-05	0.121654		1e-05	0.747639	1e-05	0.12811	1e-05	0.124221		1e-05	0.737713	1e-05	0.129237	1e-05	0.132803	0.000217		1e-05	0.720966	1e-05	0.130168	0.001091	0.147735	1e-05	1e-05		1e-05	1e-05	0.719898	1e-05	0.130838	0.002152	0.147062	1e-05	1e-05		1e-05
1e-05	0.844712	0.155278		1e-05	0.848127	0.12307	0.028793		1e-05	0.740803	0.118701	1e-05	0.140476		1.7e-05	0.737407	1e-05	0.119051	0.004152	0.139363		1e-05	0.727169	1e-05	0.117312	0.022852	0.132638	1e-05		1e-05	0.709337	1e-05	0.117933	0.02423	0.148461	1e-05	1e-05		1e-05	1e-05	0.708691	1e-05	0.118399	0.026328	0.146532	1e-05	1e-05		1e-05
0.006094	0.835511	0.158396		1e-05	0.835444	0.125432	0.039114		1e-05	0.722697	0.120403	0.006655	0.150235		1e-05	0.719726	1e-05	0.120882	0.012727	0.146645		1e-05	0.709731	1e-05	0.119669	0.027516	0.143054	1e-05		1e-05	0.692538	1e-05	0.120859	0.028719	0.157843	1e-05	1e-05		1e-05	1e-05	0.692213	1e-05	0.121395	0.030735	0.155604	1e-05	1.3e-05		1e-05
0.016866	0.843927	0.139207		0.003734	0.846952	0.107278	0.042036		0.002078	0.72824	0.101797	0.007532	0.160353		0.012237	0.722336	1e-05	0.101392	0.008285	0.15574		0.00571	0.714674	1e-05	0.100608	0.027828	0.151159	1e-05		0.005156	0.699077	1e-05	0.101633	0.029178	0.163136	1e-05	0.001799		1e-05	0.011914	0.697152	1e-05	0.101625	0.028014	0.160082	1e-05	0.001184		0.000334
0.011106	0.889568	0.099326		0.003876	0.909472	0.067475	0.019177		1e-05	0.759306	0.054956	1e-05	0.185717		0.003454	0.754947	1e-05	0.055895	1e-05	0.185684		0.004336	0.746151	1e-05	0.056435	1e-05	0.193047	1e-05		0.003875	0.726681	1e-05	0.058107	1e-05	0.211296	1e-05	1e-05		1e-05	0.011131	0.724488	1e-05	0.057766	1e-05	0.206565	1e-05	1e-05		1e-05
0.003813	0.894007	0.102181		1e-05	0.894427	0.064949	0.040615		1e-05	0.756573	0.057174	1e-05	0.186234		1e-05	0.751624	0.004995	0.057847	0.000711	0.184812		1e-05	0.741853	0.002741	0.055893	0.021016	0.178477	1e-05		1e-05	0.723969	0.001696	0.056623	0.021474	0.190376	1e-05	0.005842		1e-05	0.008402	0.721324	1e-05	0.056737	0.020156	0.188087	1e-05	0.005263		1e-05
1e-05	0.84738	0.15261		1e-05	0.835386	0.120321	0.044283		1e-05	0.709216	0.114755	0.007951	0.168067		1e-05	0.705723	1e-05	0.114735	0.013404	0.166118		1e-05	0.696069	1e-05	0.113103	0.0277	0.163098	1e-05		1e-05	0.678205	1e-05	0.114184	0.029172	0.178398	1e-05	1e-05		1e-05	1e-05	0.677996	1e-05	0.114702	0.030803	0.17645	1e-05	1e-05		1e-05
0.005299	1e-05	0.994691		0.001696	1e-05	0.992576	0.005718		0.002054	1e-05	0.992282	0.003748	0.001906		0.002216	1e-05	1e-05	0.992113	0.004038	0.001613		0.001938	1e-05	1e-05	0.992055	0.001081	0.001523	0.003383		0.003256	1e-05	1e-05	0.992398	0.000372	0.000777	0.003166	1e-05		0.003513	1e-05	1e-05	1e-05	0.992329	9e-05	0.000621	0.003407	1e-05		0.001442
0.006167	1e-05	0.993823		0.006877	1e-05	0.993103	1e-05		0.007221	1e-05	0.992749	1e-05	1e-05		0.007855	1e-05	1e-05	0.992105	1e-05	1e-05		0.007854	1e-05	1e-05	0.991913	1e-05	1e-05	0.000193		0.005224	1e-05	1e-05	0.989864	1e-05	1e-05	1e-05	0.004862		0.006336	1e-05	1e-05	1e-05	0.989288	1e-05	1e-05	1e-05	0.004317		0.006391
1e-05	0.008633	0.991357		1e-05	0.007866	0.992114	1e-05		1e-05	0.007848	0.992114	1.8e-05	1e-05		1e-05	0.007724	1e-05	0.991934	0.000312	1e-05		1e-05	0.007332	1e-05	0.991633	0.000995	1e-05	1e-05		1e-05	0.003699	1e-05	0.98876	1e-05	1e-05	1e-05	0.007491		1e-05	1.2e-05	0.003791	1e-05	0.988706	1e-05	1e-05	1e-05	0.007441		1e-05
1e-05	0.031535	0.968455		1e-05	0.025161	0.96823	0.006599		1e-05	0.021776	0.968005	0.005877	0.004332		1e-05	0.021432	0.000856	0.96775	0.005494	0.004459		1e-05	0.020819	1e-05	0.967803	0.001751	0.00449	0.005117		1e-05	0.019968	1e-05	0.967431	0.00208	0.005361	0.00513	1e-05		1e-05	1e-05	0.019876	1e-05	0.967348	0.002047	0.005461	0.005228	1e-05		1e-05
1e-05	1e-05	0.99998		1e-05	1e-05	0.99997	1e-05		1e-05	1e-05	0.99996	1e-05	1e-05		1e-05	1e-05	1e-05	0.99995	1e-05	1e-05		1e-05	1e-05	1e-05	0.99994	1e-05	1e-05	1e-05		1e-05	1e-05	1e-05	0.99993	1e-05	1e-05	1e-05	1e-05		1e-05	1e-05	1e-05	1e-05	0.99992	1e-05	1e-05	1e-05	1e-05		1e-05
1e-05	0.859109	0.140881		1e-05	0.862364	0.106594	0.031032		1e-05	0.728025	0.098355	1.3e-05	0.173596		1e-05	0.724628	1e-05	0.099669	1e-05	0.175673		1e-05	0.714803	1e-05	0.098375	0.012827	0.173965	1e-05		1e-05	0.697444	1e-05	0.098534	0.011521	0.18334	1e-05	0.00913		1e-05	1e-05	0.697499	1e-05	0.099087	0.013891	0.180772	1e-05	0.008711		1e-05
1e-05	0.888606	0.111384		1e-05	0.910652	0.077073	0.012265		1e-05	0.753386	0.0622	1e-05	0.184394		1e-05	0.750136	1e-05	0.064068	1e-05	0.185766		1e-05	0.742568	1e-05	0.064724	1e-05	0.192668	1e-05		1e-05	0.722838	1e-05	0.066199	1e-05	0.209587	1e-05	0.001336		1e-05	1e-05	0.721042	0.005091	0.066281	1e-05	0.20673	1e-05	0.000816		1e-05
0.009193	0.854957	0.13585		1e-05	0.85829	0.101524	0.040175		1e-05	0.721419	0.093903	1e-05	0.184658		0.007143	0.716032	1e-05	0.094324	1e-05	0.18248		1e-05	0.707488	0.001321	0.092519	0.019953	0.178701	1e-05		1e-05	0.688301	0.000272	0.09354	0.021697	0.196161	1e-05	1e-05		1e-05	1e-05	0.686796	0.007759	0.093501	0.0197	0.192205	1e-05	1e-05		1e-05
0.005029	0.894682	0.100289		0.002853	0.911372	0.064899	0.020877		1e-05	0.765572	0.054866	1e-05	0.179543		1e-05	0.760006	0.008006	0.054974	1e-05	0.176994		1e-05	0.750478	0.010137	0.055757	1e-05	0.183598	1e-05		1e-05	0.733169	0.008797	0.055621	1e-05	0.191162	1e-05	0.011221		1e-05	0.010678	0.730997	0.002751	0.055756	1e-05	0.189222	1e-05	0.010566		1e-05
0.005643	0.900672	0.093686		1e-05	0.903644	0.05737	0.038976		1e-05	0.779361	0.051009	0.000913	0.168707		1e-05	0.772162	0.014153	0.050528	1e-05	0.163136		1e-05	0.76302	0.008789	0.048855	0.020743	0.158574	1e-05		1e-05	0.74543	0.007559	0.049969	0.022315	0.171649	1e-05	0.003058		1e-05	0.01431	0.742695	1e-05	0.05015	0.021025	0.169219	1e-05	0.00257		1e-05
0.016567	0.838075	0.145358		0.008604	0.856319	0.114973	0.020105		0.00047	0.728149	0.106689	1e-05	0.164682		0.004018	0.722216	0.00662	0.106584	1e-05	0.160552		1e-05	0.713714	0.015513	0.106153	0.000862	0.163739	1e-05		1e-05	0.697386	0.014581	0.106669	0.001063	0.174168	1e-05	0.006113		1e-05	0.010765	0.695682	0.008748	0.106825	0.000739	0.17149	1e-05	0.005732		1e-05
0.005803	0.854668	0.13953		1e-05	0.852977	0.105965	0.041048		1e-05	0.747561	0.102901	0.015582	0.133946		1e-05	0.743031	0.004454	0.10335	0.018262	0.130893		1e-05	0.733338	1e-05	0.101979	0.027883	0.126732	0.010048		1e-05	0.717085	1e-05	0.102894	0.031112	0.140892	0.007987	1e-05		1e-05	0.000792	0.715826	1e-05	0.103344	0.031832	0.139212	0.008964	1e-05		1e-05
0.015102	0.853569	0.13133		1e-05	0.844527	0.102316	0.053146		1e-05	0.726832	0.097253	0.017664	0.158242		0.009862	0.721089	1e-05	0.096615	0.019381	0.153044		0.003921	0.711827	1e-05	0.095702	0.036673	0.151858	1e-05		0.002858	0.697651	1e-05	0.094777	0.032977	0.153336	1e-05	0.018381		0.010153	1e-05	0.696117	1e-05	0.094757	0.031427	0.149722	1e-05	0.017795		0.010468
0.013074	0.848033	0.138893		1e-05	0.844443	0.106256	0.049291		1e-05	0.705094	0.098746	1e-05	0.19614		0.011035	0.700344	1e-05	0.097781	0.000385	0.190445		0.002749	0.693756	1e-05	0.096148	0.02436	0.182966	1e-05		0.001645	0.674913	1e-05	0.097092	0.026439	0.199881	1e-05	1e-05		0.000811	0.007084	0.672755	1e-05	0.097144	0.024912	0.197264	1e-05	1e-05		0.000734
0.059079	0.860111	0.08081		0.014963	0.771144	0.051325	0.162568		0.017558	0.425642	0.020671	0.007035	0.529094		0.024506	0.421868	0.00611	0.020445	0.004703	0.522368		0.018678	0.416532	0.008246	0.020055	0.016133	0.520346	1e-05		0.017996	0.390052	0.008654	0.020878	0.013011	0.531036	1e-05	0.018364		0.010213	0.019157	0.388921	0.005778	0.020782	0.010925	0.526065	1e-05	0.018149		0.010088
0.063481	0.870065	0.066454		0.02062	0.792713	0.037325	0.149342		0.017489	0.433985	1e-05	1e-05	0.548505		0.009872	0.429772	0.022798	1.4e-05	1e-05	0.537535		1e-05	0.424026	0.033976	0.000205	1e-05	0.541763	1e-05		1e-05	0.395349	0.033439	0.002998	1e-05	0.558484	1e-05	0.009699		1e-05	0.022718	0.394002	0.019225	0.002712	1e-05	0.552293	1e-05	0.009019		1e-05
0.053501	0.863752	0.082747		0.007879	0.783275	0.05489	0.153956		0.01269	0.427196	0.022575	1e-05	0.537529		1e-05	0.42357	0.024041	0.022713	1e-05	0.529656		1e-05	0.418136	0.021008	0.023122	1e-05	0.531717	0.005997		1e-05	0.39099	0.02053	0.023984	1e-05	0.543794	0.003296	0.017387		1e-05	1e-05	0.390751	0.028305	0.023933	1e-05	0.539393	0.00069	0.016898		1e-05
0.049797	0.874109	0.076094		0.003513	0.789384	0.046042	0.161061		0.006612	0.432627	0.015901	1e-05	0.544851		1e-05	0.426396	0.029919	0.013648	1e-05	0.530017		1e-05	0.420628	0.02266	0.014373	1e-05	0.531755	0.010564		1e-05	0.391219	0.022892	0.017357	1e-05	0.55249	0.009839	0.006184		1e-05	1e-05	0.390995	0.031759	0.017005	1e-05	0.547837	0.00659	0.005784		1e-05
0.05216	0.851999	0.09584		0.005786	0.764495	0.066276	0.163443		0.006436	0.39394	0.031413	1e-05	0.568201		0.011799	0.390333	0.006453	0.031136	1e-05	0.560268		0.011128	0.383464	1e-05	0.030586	1e-05	0.556204	0.018598		0.012088	0.354673	1e-05	0.032713	1e-05	0.575295	0.017578	0.007633		0.022111	1e-05	0.354158	1e-05	0.032369	1e-05	0.569643	0.014505	0.007184		0.02132
1e-05	1e-05	0.99998		1e-05	1e-05	0.99997	1e-05		1e-05	1e-05	0.99996	1e-05	1e-05		1e-05	1e-05	1e-05	0.99995	1e-05	1e-05		1e-05	1e-05	1e-05	0.99994	1e-05	1e-05	1e-05		1e-05	1e-05	1e-05	0.99762	1e-05	1e-05	1e-05	0.00232		1e-05	1e-05	1e-05	1e-05	0.997624	1e-05	1e-05	1e-05	0.002306		1e-05
1e-05	0.001189	0.998801		1e-05	1e-05	0.99427	0.00571		1e-05	1e-05	0.994156	0.005814	1e-05		1e-05	1e-05	1e-05	0.993766	0.006194	1e-05		1e-05	1e-05	1e-05	0.993657	1e-05	1e-05	0.006293		1e-05	1e-05	1e-05	0.992559	1e-05	1e-05	0.005136	0.002255		1e-05	1e-05	1e-05	1e-05	0.992533	1e-05	1e-05	0.005105	0.002302		1e-05
0.009149	0.009173	0.981678		0.001329	1e-05	0.980065	0.018596		1e-05	1e-05	0.977597	0.01108	0.011303		7e-05	1e-05	1e-05	0.977451	0.011548	0.010911		1e-05	1e-05	1e-05	0.97733	0.011989	0.010641	1e-05		1e-05	1e-05	1e-05	0.975273	0.007579	0.006361	1e-05	0.010748		0.000185	1e-05	1e-05	1e-05	0.975179	0.007709	0.006305	1e-05	0.010582		1e-05
0.001296	0.011184	0.98752		1e-05	0.008313	0.986173	0.005504		1e-05	0.006479	0.98548	0.003543	0.004488		1e-05	0.006348	1e-05	0.98523	0.003636	0.004766		1e-05	0.005539	1e-05	0.985347	1e-05	0.00339	0.005694		1e-05	0.004516	1e-05	0.984872	1e-05	0.005013	0.005559	1e-05		1e-05	1e-05	0.004416	1e-05	0.984788	1e-05	0.004994	0.005752	1e-05		1e-05
1e-05	0.013092	0.986898		0.000901	0.012504	0.986585	1e-05		1e-05	0.006927	0.984649	1e-05	0.008405		1e-05	0.006843	1e-05	0.984513	1e-05	0.008615		1e-05	0.006842	1e-05	0.984499	1e-05	0.008618	1e-05		1e-05	0.006119	1e-05	0.983878	1e-05	0.009953	1e-05	1e-05		1e-05	0.000934	0.005832	1e-05	0.983714	1e-05	0.009471	1e-05	1e-05		1e-05
1e-05	1e-05	0.99998		1e-05	1e-05	0.99997	1e-05		1e-05	1e-05	0.99996	1e-05	1e-05		1e-05	1e-05	1e-05	0.99995	1e-05	1e-05		1e-05	1e-05	1e-05	0.99994	1e-05	1e-05	1e-05		1e-05	1e-05	1e-05	0.99993	1e-05	1e-05	1e-05	1e-05		1e-05	1e-05	1e-05	1e-05	0.99992	1e-05	1e-05	1e-05	1e-05		1e-05
1e-05	1e-05	0.99998		1e-05	1e-05	0.99997	1e-05		1e-05	1e-05	0.99996	1e-05	1e-05		1e-05	1e-05	1e-05	0.99995	1e-05	1e-05		1e-05	1e-05	1e-05	0.99994	1e-05	1e-05	1e-05		1e-05	1e-05	1.2e-05	0.999927	1e-05	1e-05	1.1e-05	1e-05		1e-05	1e-05	1e-05	1e-05	0.99992	1e-05	1e-05	1e-05	1e-05		1e-05
1e-05	0.86643	0.13356		1e-05	0.857448	0.103382	0.039161		1e-05	0.743363	0.098819	0.007991	0.149818		1e-05	0.739974	1e-05	0.099085	0.01348	0.147441		1e-05	0.729965	1e-05	0.097232	0.029733	0.14304	1e-05		1e-05	0.713355	1e-05	0.098351	0.031305	0.156949	1e-05	1e-05		1e-05	1e-05	0.712441	1e-05	0.098962	0.033078	0.155468	1e-05	1e-05		1e-05
0.01156	0.841207	0.147233		1e-05	0.842568	0.116389	0.041033		0.000616	0.697814	0.106749	0.000945	0.193876		0.011496	0.692442	1e-05	0.106416	1e-05	0.189625		0.006674	0.683844	1e-05	0.105527	0.01524	0.188694	1e-05		0.005647	0.666731	1e-05	0.106717	0.017176	0.202088	1e-05	0.001621		0.01216	1e-05	0.664465	1e-05	0.106901	0.015376	0.200022	1e-05	0.001045		0.011014
0.007363	0.887141	0.105496		1e-05	0.888526	0.071344	0.04012		1e-05	0.776832	0.067836	0.00886	0.146463		1e-05	0.772625	1e-05	0.0685	0.015539	0.143316		1e-05	0.762341	1e-05	0.06654	0.034163	0.136926	1e-05		1e-05	0.745361	1e-05	0.067471	0.036104	0.151025	1e-05	1e-05		1e-05	1e-05	0.745105	1e-05	0.068088	0.038301	0.148456	1e-05	1e-05		1e-05
0.01526	0.881896	0.102844		0.006147	0.888307	0.067884	0.037662		0.003957	0.769095	0.06329	0.003111	0.160547		0.015203	0.76343	1e-05	0.062316	0.004117	0.154924		0.007624	0.753956	1e-05	0.06128	0.026462	0.150658	1e-05		0.006697	0.73701	1e-05	0.061851	0.026864	0.161491	1e-05	0.006067		0.014053	1e-05	0.734627	1e-05	0.061761	0.025134	0.158971	1e-05	0.005425		0.014136
0.008734	0.900614	0.090652		0.003686	0.923178	0.05339	0.019746		1e-05	0.777901	0.041447	1e-05	0.180632		0.003764	0.77328	1e-05	0.042463	1e-05	0.180472		1e-05	0.762925	0.007526	0.042932	1.1e-05	0.186586	1e-05		1e-05	0.742685	0.007271	0.044509	1e-05	0.205496	1e-05	1e-05		1e-05	1e-05	0.741083	0.013258	0.04466	1e-05	0.20095	1e-05	1e-05		1e-05
0.005608	0.919288	0.075104		1e-05	0.928919	0.039814	0.031257		1e-05	0.771572	0.02872	1e-05	0.199688		0.002087	0.768184	1e-05	0.029962	1e-05	0.199747		0.00038	0.759323	1e-05	0.030248	0.006209	0.203819	1e-05		1e-05	0.740741	1e-05	0.030049	0.003205	0.210852	1e-05	0.015123		0.005389	0.000554	0.738498	1e-05	0.030371	0.002463	0.208244	1e-05	0.014462		0.005248
0.009346	0.850606	0.140048		1e-05	0.848707	0.107437	0.043846		1e-05	0.71877	0.100834	0.000826	0.17956		0.006691	0.71453	1e-05	0.100158	0.004893	0.173718		1e-05	0.706839	1e-05	0.098603	0.027625	0.166902	1e-05		1e-05	0.689797	1e-05	0.099317	0.027441	0.177812	1e-05	0.005603		0.004584	1e-05	0.688189	1e-05	0.099401	0.027325	0.1753	1e-05	0.00517		0.005044
0.002899	0.865832	0.131269		1e-05	0.86285	0.093599	0.043541		1e-05	0.73618	0.087297	0.004716	0.171797		0.004058	0.731664	1e-05	0.087226	0.008817	0.168225		1e-05	0.721379	1e-05	0.086013	0.01981	0.165052	0.007727		1e-05	0.705028	1e-05	0.08635	0.019849	0.174816	0.006987	0.006949		0.004058	1e-05	0.704265	1e-05	0.08663	0.020732	0.171605	0.005972	0.006719		0.003781
0.007066	0.776402	0.216532		1e-05	0.768805	0.19048	0.040705		1e-05	0.669915	0.187137	0.014222	0.128716		0.004647	0.666098	1e-05	0.186819	0.017742	0.124684		1e-05	0.658289	1e-05	0.1854	0.036688	0.119592	1e-05		1e-05	0.645482	1e-05	0.184418	0.032477	0.121436	1e-05	0.016157		1e-05	0.001976	0.644123	1e-05	0.184793	0.033293	0.119907	1e-05	0.015878		1e-05
0.050833	0.862611	0.086556		0.002538	0.769836	0.060215	0.167412		0.008735	0.424644	0.027931	0.004976	0.533714		1e-05	0.420103	0.026431	0.02767	0.000732	0.525054		1e-05	0.413283	0.015326	0.026886	1e-05	0.520664	0.023822		1e-05	0.384458	0.016465	0.030012	0.001419	0.544795	0.022832	1e-05		1e-05	0.0253	0.382632	1e-05	0.02988	0.000298	0.539912	0.021949	1e-05		1e-05
0.050841	0.877727	0.071432		0.01229	0.811344	0.041524	0.134842		0.011017	0.483711	0.010288	1e-05	0.494975		1e-05	0.478133	0.027749	0.009667	1e-05	0.484432		0.009947	0.470108	1e-05	0.008525	1e-05	0.477849	0.033552		0.009229	0.44056	0.000676	0.010935	1e-05	0.504648	0.033931	1e-05		0.010161	1e-05	0.440041	0.010764	0.010702	1e-05	0.498481	0.029822	1e-05		0.006301
0.205051	0.77756	0.017389		0.046798	0.419543	0.002862	0.530797		0.045431	0.286226	1e-05	0.465089	0.203244		1e-05	0.279448	0.081787	1e-05	0.443709	0.195036		1e-05	0.265034	0.019192	1e-05	0.297293	0.194073	0.224388		1e-05	0.250283	0.018685	1e-05	0.298808	0.209666	0.222528	1e-05		1e-05	0.010036	0.249471	0.012935	1e-05	0.2973	0.2077	0.222528	1e-05		1e-05
0.008049	0.010103	0.981847		0.004805	1e-05	0.979527	0.015658		0.00026	1e-05	0.977112	0.003528	0.01909		1e-05	1e-05	0.001416	0.976837	0.003191	0.018536		1e-05	1e-05	0.001737	0.976627	0.003297	0.01831	1e-05		1e-05	1e-05	0.002036	0.975971	0.001371	0.007696	1e-05	0.012897		1e-05	0.002031	1e-05	1e-05	0.975908	0.001516	0.007684	1.9e-05	0.012812		1e-05
0.002953	0.002895	0.994153		0.002279	1e-05	0.993197	0.004514		1e-05	1e-05	0.991194	1e-05	0.008776		1e-05	1e-05	0.000811	0.990761	1e-05	0.008398		1e-05	1e-05	1e-05	0.99099	1e-05	0.00896	1e-05		1e-05	1e-05	0.000828	0.990351	1e-05	0.001396	1e-05	0.007386		1e-05	1e-05	1e-05	0.001732	0.990055	1e-05	0.000793	1e-05	0.007369		1e-05
0.004618	0.011512	0.98387		0.004655	0.012437	0.982898	1e-05		0.004268	0.012566	0.983146	1e-05	1e-05		0.003363	0.012262	0.001471	0.982884	1e-05	1e-05		1e-05	0.011739	0.005888	0.982333	1e-05	1e-05	1e-05		1e-05	0.011741	0.00607	0.982139	1e-05	1e-05	1e-05	1e-05		1e-05	1e-05	0.011003	0.007039	0.981898	1e-05	1e-05	1e-05	1e-05		1e-05
1e-05	1e-05	0.99998		1e-05	1e-05	0.99997	1e-05		1e-05	1e-05	0.99996	1e-05	1e-05		1e-05	1e-05	1e-05	0.99995	1e-05	1e-05		1e-05	1e-05	1e-05	0.99994	1e-05	1e-05	1e-05		1e-05	1e-05	1e-05	0.99993	1e-05	1e-05	1e-05	1e-05		1e-05	1e-05	1e-05	1e-05	0.99992	1e-05	1e-05	1e-05	1e-05		1e-05
0.013581	0.833125	0.153295		0.005896	0.841752	0.124295	0.028058		0.002974	0.719082	0.117889	1e-05	0.160045		0.014458	0.713756	1e-05	0.117142	1e-05	0.154624		0.008618	0.706725	1e-05	0.115942	0.016808	0.151887	1e-05		0.007518	0.693284	1e-05	0.113995	0.00958	0.148695	1e-05	0.026907		0.013603	1e-05	0.69145	1e-05	0.11412	0.008437	0.145989	1e-05	0.026371		0.013795
1e-05	0.856417	0.143573		1e-05	0.862997	0.107623	0.02937		1e-05	0.746997	0.102033	1e-05	0.150949		1e-05	0.743659	1e-05	0.103051	0.001561	0.151709		1e-05	0.733313	1e-05	0.101015	0.021209	0.144433	1e-05		1e-05	0.715786	1e-05	0.10184	0.022971	0.159363	1e-05	1e-05		1e-05	1e-05	0.715381	1e-05	0.102398	0.024987	0.157184	1e-05	1e-05		1e-05
0.013847	0.892295	0.093857		0.00573	0.899288	0.058043	0.036939		0.003626	0.762861	0.05067	1e-05	0.182833		0.010754	0.757062	0.004474	0.050393	1e-05	0.177307		1e-05	0.748664	0.011077	0.049575	0.015055	0.175608	1e-05		1e-05	0.731572	0.009976	0.050179	0.015211	0.186655	1e-05	0.006388		1e-05	1e-05	0.730284	0.016071	0.050476	0.014559	0.183013	1e-05	0.005566		1e-05
0.013996	0.899378	0.086626		0.005658	0.904522	0.048916	0.040904		0.005585	0.777617	0.044615	1e-05	0.172173		0.014134	0.771822	0.002531	0.044094	0.000274	0.167146		0.006313	0.762245	0.003022	0.042608	0.018956	0.163892	0.002964		0.005491	0.745771	0.002859	0.042683	0.019075	0.172411	0.00202	0.009691		0.007259	0.000473	0.744276	0.007784	0.042903	0.018417	0.169174	0.000472	0.009242		0.004128
0.015758	0.902291	0.081951		0.008594	0.909037	0.041969	0.0404		0.007379	0.779381	0.036187	0.003472	0.173581		0.018354	0.773255	1e-05	0.03606	0.003517	0.168804		0.010485	0.765451	1e-05	0.034406	0.026194	0.163445	1e-05		0.009085	0.747496	1e-05	0.035842	0.028695	0.178579	1e-05	0.000283		0.003049	0.013354	0.745372	1e-05	0.035961	0.027204	0.17503	1e-05	1e-05		0.003109
1e-05	0.805495	0.194495		1e-05	0.811801	0.161644	0.026545		1e-05	0.699155	0.156471	1e-05	0.144353		1e-05	0.695817	1e-05	0.157412	0.002034	0.144717		1e-05	0.68718	1e-05	0.15514	0.019048	0.138602	1e-05		1e-05	0.671354	1e-05	0.156259	0.02035	0.151412	1e-05	0.000595		1e-05	1.7e-05	0.670762	1e-05	0.156938	0.022483	0.149391	1e-05	0.00038		1e-05
1e-05	0.90078	0.09921		1e-05	0.909969	0.063123	0.026898		1e-05	0.775147	0.055145	1e-05	0.169688		0.002553	0.770937	1e-05	0.056194	1e-05	0.170297		1e-05	0.760022	1e-05	0.055355	0.002484	0.171126	0.010993		1e-05	0.742923	1e-05	0.055254	0.001262	0.178323	0.009884	0.012333		0.00179	1e-05	0.742218	1e-05	0.055671	0.003044	0.175715	0.009654	0.011888		1e-05
1e-05	0.819427	0.180563		1e-05	0.814877	0.149399	0.035714		1e-05	0.67705	0.139926	1e-05	0.183004		1e-05	0.674452	1e-05	0.141159	1e-05	0.184359		1e-05	0.665774	1e-05	0.14018	0.011651	0.182365	1e-05		1e-05	0.647825	1e-05	0.141517	0.012821	0.197796	1e-05	1e-05		1e-05	1e-05	0.647284	1e-05	0.142095	0.014844	0.195726	1e-05	1e-05		1e-05
0.064392	0.876921	0.058687		0.019325	0.798988	0.02606	0.155628		0.021624	0.445831	1e-05	1e-05	0.532525		0.021877	0.442055	0.01128	1e-05	1e-05	0.524768		0.019156	0.435608	0.01264	1e-05	0.002338	0.527004	0.003244		0.020649	0.406112	0.011357	1e-05	0.005437	0.553739	0.002686	1e-05		0.021991	1e-05	0.405076	0.020743	1e-05	0.002969	0.54918	1e-05	1e-05		0.020422
0.065346	0.851351	0.083303		0.026895	0.782324	0.054799	0.135983		0.018791	0.40787	0.016304	1e-05	0.557025		1e-05	0.402465	0.03811	0.015409	1e-05	0.543996		1e-05	0.397919	0.035153	0.015821	1e-05	0.547554	0.003533		1e-05	0.369543	0.036018	0.019357	1e-05	0.571308	0.003744	1e-05		1e-05	0.011621	0.368879	0.031227	0.019392	1e-05	0.56653	0.002321	1e-05		1e-05
0.069944	0.858878	0.071178		0.010538	0.73893	0.04316	0.207372		0.020127	0.335526	0.003542	0.011369	0.629435		0.022612	0.332484	0.011083	0.003151	0.009317	0.621353		0.024809	0.32631	0.001666	0.002664	0.010473	0.617184	0.016894		0.024323	0.295871	0.002638	0.004688	0.009637	0.635497	0.015716	0.01163		0.022565	0.007078	0.295261	0.006183	0.004603	0.007686	0.630518	0.014768	0.011337		0.02239
0.04929	0.84267	0.108039		0.008107	0.767047	0.079238	0.145608		0.009233	0.439835	0.053827	1e-05	0.497095		1e-05	0.434581	0.026807	0.052762	1e-05	0.485829		1e-05	0.428689	0.022468	0.052846	1e-05	0.487462	0.008516		1e-05	0.401356	0.023863	0.055094	1e-05	0.510079	0.008748	0.00084		1e-05	1e-05	0.401414	0.036117	0.05448	1e-05	0.503602	0.003953	0.000405		1e-05
0.174463	0.802187	0.02335		0.047561	0.507058	0.005616	0.439765		0.046972	0.337582	1e-05	0.358773	0.256664		1e-05	0.331439	0.076	1e-05	0.342884	0.249658		1e-05	0.319363	0.027073	1e-05	0.227155	0.245459	0.18093		1e-05	0.30328	0.027026	1e-05	0.229365	0.261063	0.179236	1e-05		1e-05	0.022251	0.301823	0.011129	1e-05	0.227604	0.2585	0.178663	1e-05		1e-05
0.010763	0.823558	0.165679		1e-05	0.810975	0.134897	0.054119		1e-05	0.692193	0.129108	0.021059	0.157629		0.005797	0.687396	1e-05	0.129193	0.023546	0.154058		0.000626	0.679123	1e-05	0.128391	0.04078	0.15106	1e-05		1.4e-05	0.662076	1e-05	0.129429	0.042437	0.166015	1e-05	1e-05		1e-05	0.009448	0.658752	1e-05	0.129097	0.038955	0.163708	1e-05	1e-05		1e-05
0.006157	1e-05	0.993833		0.000447	1e-05	0.991829	0.007714		0.000102	1e-05	0.990652	0.004061	0.005175		0.000698	1e-05	1e-05	0.990634	0.004316	0.004332		1e-05	1e-05	0.000691	0.990297	0.004923	0.004059	1e-05		1e-05	1e-05	1e-05	0.989119	0.001375	1e-05	1e-05	0.009455		1e-05	0.002054	1e-05	1e-05	0.988453	0.000238	1e-05	1e-05	0.009205		1e-05
0.003084	0.009103	0.987813		0.003553	0.008213	0.987058	0.001176		0.003215	0.006387	0.986667	0.000877	0.002854		1e-05	0.006055	0.004764	0.986542	1e-05	0.002619		1e-05	0.005548	0.004991	0.986269	0.000925	0.002246	1e-05		1e-05	0.003986	0.004702	0.985892	0.000508	0.004883	1e-05	1e-05		1e-05	1e-05	0.003714	0.005132	0.985906	0.000173	0.005034	1e-05	1e-05		1e-05
1e-05	1.1e-05	0.999979		1e-05	1e-05	0.99997	1e-05		1e-05	1e-05	0.99996	1e-05	1e-05		1e-05	1e-05	1e-05	0.99995	1e-05	1e-05		1e-05	1e-05	1e-05	0.99994	1e-05	1e-05	1e-05		1e-05	1e-05	1e-05	0.99993	1e-05	1e-05	1e-05	1e-05		1e-05	1e-05	1e-05	1e-05	0.99992	1e-05	1e-05	1e-05	1e-05		1e-05
1e-05	0.002948	0.997042		0.000587	0.003194	0.995669	0.00055		0.000311	0.003077	0.995337	0.001266	1e-05		6.8e-05	0.002828	9.4e-05	0.995027	0.001973	1e-05		1e-05	0.001266	1e-05	0.994315	1e-05	1e-05	0.004379		1e-05	0.00107	1e-05	0.993454	1e-05	1e-05	0.005426	1e-05		1e-05	0.000261	0.000599	1e-05	0.993168	1e-05	1e-05	0.005922	1e-05		1e-05
0.002582	0.702622	0.294796		1e-05	0.714716	0.270476	0.014798		1e-05	0.663515	0.271872	0.011344	0.053259		0.004114	0.658403	0.001884	0.271781	0.013057	0.05076		1e-05	0.650559	0.00135	0.269935	0.032349	0.045788	1e-05		1e-05	0.641994	0.000481	0.268083	0.026838	0.041052	1e-05	0.021533		1e-05	0.00503	0.639843	1e-05	0.268112	0.026226	0.039785	1e-05	0.020973		1e-05
1e-05	0.637053	0.362937		1e-05	0.650607	0.338678	0.010705		1e-05	0.614051	0.342113	0.014444	0.029382		1e-05	0.610647	1e-05	0.342307	0.019078	0.027948		1e-05	0.599505	1e-05	0.340844	0.013594	0.023993	0.022044		1e-05	0.590746	1e-05	0.340778	0.01468	0.029201	0.021335	0.00324		1e-05	1e-05	0.589455	1e-05	0.3411	0.014751	0.028587	0.023133	0.002944		1e-05
0.003203	0.871775	0.125023		1e-05	0.887446	0.09476	0.017783		1e-05	0.766717	0.086284	1e-05	0.146979		1e-05	0.763172	1e-05	0.0877	1e-05	0.149098		1e-05	0.753416	1e-05	0.088298	0.00436	0.153896	1e-05		1e-05	0.736046	1e-05	0.089468	0.005859	0.168588	1e-05	1e-05		1e-05	1e-05	0.735565	1e-05	0.089917	0.008294	0.166174	1e-05	1e-05		1e-05
1e-05	0.818163	0.181827		1e-05	0.812031	0.150719	0.037241		1e-05	0.702364	0.14648	0.005515	0.145631		1e-05	0.698383	1e-05	0.147328	0.010691	0.143578		1e-05	0.688696	1e-05	0.145448	0.027815	0.138011	1e-05		1e-05	0.672001	1e-05	0.146576	0.02928	0.152103	1e-05	1e-05		1e-05	1e-05	0.671173	1e-05	0.147176	0.031004	0.150597	1e-05	1e-05		1e-05
0.005897	0.903112	0.09099		1e-05	0.902202	0.055725	0.042063		1e-05	0.771514	0.0493	0.001866	0.17731		0.004323	0.767227	1e-05	0.049347	0.006483	0.172611		1e-05	0.755432	1e-05	0.047815	0.01693	0.169077	0.010727		1e-05	0.738641	1e-05	0.048284	0.016839	0.178823	0.009854	0.007538		0.002192	1e-05	0.737848	1e-05	0.048871	0.017538	0.176039	0.010603	0.006888		0.001909
0.009199	0.899209	0.091592		1e-05	0.892662	0.055477	0.051852		1e-05	0.76688	0.050353	0.014417	0.16834		1e-05	0.761642	0.006492	0.050388	0.017088	0.164381		1e-05	0.752931	0.000545	0.048518	0.0382	0.159786	1e-05		1e-05	0.737708	1e-05	0.04781	0.034544	0.162575	1e-05	0.017333		1e-05	0.005302	0.735857	1e-05	0.048114	0.034053	0.160001	1e-05	0.016643		1e-05
0.007203	0.882635	0.110162		1e-05	0.906969	0.075098	0.017923		1e-05	0.772162	0.064866	1e-05	0.162952		1e-05	0.768214	1e-05	0.066631	1e-05	0.165125		1e-05	0.758047	0.001163	0.067865	1e-05	0.172894	1e-05		1e-05	0.741936	1e-05	0.067001	1e-05	0.176221	1e-05	0.014803		1e-05	0.005859	0.739755	1e-05	0.067132	1e-05	0.173098	1e-05	0.014116		1e-05
0.025677	0.836301	0.138022		0.017031	0.8388	0.106707	0.037463		0.017475	0.711613	0.100233	1e-05	0.170669		0.008722	0.705402	0.021597	0.099822	1e-05	0.164447		1e-05	0.696304	0.022141	0.099413	0.00413	0.163606	0.014395		1e-05	0.679884	0.021435	0.10031	0.005801	0.17594	0.013663	0.002956		1e-05	0.025334	0.677419	0.003678	0.100091	0.005336	0.173346	0.012157	0.002629		1e-05
1e-05	0.81768	0.18231		1e-05	0.808244	0.153115	0.038631		1e-05	0.692318	0.147882	0.003468	0.156322		1e-05	0.687753	0.001696	0.148183	0.008212	0.154146		1e-05	0.678499	1e-05	0.146574	0.025672	0.149225	1e-05		1e-05	0.662103	1e-05	0.147331	0.027687	0.162839	1e-05	1e-05		1e-05	1e-05	0.661841	0.000394	0.147772	0.029646	0.160307	1e-05	1e-05		1e-05
0.040505	0.874515	0.08498		1e-05	0.792409	0.051657	0.155925		1e-05	0.427728	0.017777	1e-05	0.554476		1e-05	0.423412	0.013436	0.017485	1e-05	0.545648		1e-05	0.417984	0.01112	0.018379	1e-05	0.547739	0.004758		1e-05	0.387444	0.012764	0.021553	1e-05	0.572587	0.004838	0.000794		1e-05	0.010678	0.386737	0.008926	0.021547	1e-05	0.567493	0.004241	0.000357		1e-05
0.05281	0.834215	0.112976		0.000553	0.730621	0.085327	0.1835		0.002881	0.347407	0.049694	0.004513	0.595505		1e-05	0.342442	0.024389	0.049068	1e-05	0.584081		1e-05	0.336986	0.015702	0.048643	0.002167	0.581828	0.014663		1e-05	0.306731	0.016144	0.051499	0.004497	0.606702	0.014408	1e-05		1e-05	1e-05	0.306861	0.025694	0.051304	0.003431	0.600772	0.011908	1e-05		1e-05
0.0588	0.85131	0.089889		0.018627	0.785062	0.058802	0.137508		0.016168	0.435411	0.02033	1e-05	0.528081		1e-05	0.429905	0.035129	0.019284	1e-05	0.515662		1e-05	0.42452	0.033438	0.020054	1e-05	0.519601	0.002368		1e-05	0.39682	0.033637	0.022161	1e-05	0.538212	0.001757	0.007393		1e-05	1e-05	0.396932	0.041712	0.022113	1e-05	0.53254	1e-05	0.006663		1e-05
0.065468	0.854589	0.079943		0.030009	0.79616	0.050881	0.12295		0.01753	0.443287	0.016913	1e-05	0.52226		0.010944	0.438835	0.021435	0.016443	1e-05	0.512332		0.004458	0.433605	0.028574	0.016963	1e-05	0.516379	1e-05		0.005315	0.404192	0.028751	0.019766	1e-05	0.541947	1e-05	1e-05		0.008293	1e-05	0.404016	0.033547	0.019457	1e-05	0.534648	1e-05	1e-05		0.008197
0.021031	0.826369	0.1526		0.006407	0.831258	0.12385	0.038485		0.004988	0.704231	0.117823	8.9e-05	0.17287		0.014005	0.699059	1e-05	0.117419	0.001115	0.168392		0.000626	0.692046	0.005993	0.115625	0.022485	0.163215	1e-05		1e-05	0.676822	0.005555	0.11539	0.020563	0.168491	1e-05	0.013159		1e-05	0.014527	0.674067	1e-05	0.115147	0.017974	0.165461	1e-05	0.012794		1e-05
0.008628	0.857971	0.133401		1e-05	0.871334	0.100316	0.02834		1e-05	0.746362	0.092281	1e-05	0.161338		0.000604	0.742068	0.002658	0.093291	1e-05	0.161369		1e-05	0.733269	0.001785	0.091705	0.01382	0.159401	1e-05		1e-05	0.718116	0.000765	0.090654	0.009263	0.160909	1e-05	0.020272		1e-05	0.006238	0.716315	1e-05	0.090799	0.008677	0.15825	1e-05	0.019691		1e-05
0.007195	0.785123	0.207681		1e-05	0.790648	0.180637	0.028705		1e-05	0.680241	0.175281	1e-05	0.144458		1e-05	0.675804	0.003204	0.176163	0.000954	0.143865		1e-05	0.667248	1e-05	0.174559	0.020164	0.137998	1e-05		1e-05	0.65068	1e-05	0.175395	0.021628	0.152257	1e-05	1e-05		1e-05	1e-05	0.650477	0.001432	0.175787	0.022817	0.149447	1e-05	1e-05		1e-05
0.045989	0.865373	0.088638		1e-05	0.77705	0.055708	0.167231		0.006192	0.412479	0.021853	1e-05	0.559467		0.017136	0.408962	0.001126	0.021371	1e-05	0.551394		0.013847	0.402565	1e-05	0.020704	0.006842	0.547963	0.008068		0.013795	0.375113	1e-05	0.020929	0.00134	0.556963	0.008384	0.023467		0.017982	0.004298	0.374455	1e-05	0.02091	0.000465	0.552435	0.006106	0.02334		0.015325
0.059964	0.871639	0.068397		0.015637	0.791733	0.036988	0.155642		0.01972	0.460967	0.008351	0.003257	0.507706		0.031346	0.457406	1e-05	0.007929	0.003731	0.499577		0.02149	0.448701	1e-05	0.006349	1e-05	0.49305	0.03039		0.022246	0.419793	1e-05	0.009582	1e-05	0.5176	0.030748	1e-05		0.030355	1e-05	0.418901	1e-05	0.009367	1e-05	0.512463	0.028874	1e-05		0.026922
0.046607	0.868939	0.084455		0.011611	0.818202	0.053423	0.116764		0.005337	0.492879	0.022411	1e-05	0.479363		1.6e-05	0.487554	0.022621	0.020442	1e-05	0.469358		1e-05	0.481283	0.018242	0.021243	1e-05	0.473143	0.006069		1e-05	0.450916	0.018582	0.023001	1e-05	0.501518	0.005953	1e-05		1e-05	1e-05	0.450388	0.026201	0.022796	1e-05	0.496548	0.004026	1e-05		1e-05
0.08343	0.846626	0.069944		0.044753	0.783256	0.040208	0.131783		0.0398	0.45005	0.014221	1e-05	0.495919		0.01687	0.445278	0.037902	0.013939	1e-05	0.486001		1e-05	0.440025	0.055225	0.014293	1e-05	0.490427	1e-05		1e-05	0.411521	0.056291	0.016802	1e-05	0.514706	1e-05	0.00065		1e-05	1e-05	0.411752	0.062886	0.016883	1e-05	0.508429	1e-05	1e-05		1e-05
0.183776	0.796755	0.019469		0.042352	0.460752	0.003199	0.493697		0.040972	0.324475	1e-05	0.428658	0.205886		1e-05	0.319398	0.06711	1e-05	0.413842	0.199629		0.007642	0.307353	0.009585	1e-05	0.298636	0.195609	0.181165		0.00738	0.295752	0.009389	1e-05	0.2924	0.194885	0.180216	0.019968		1e-05	0.024138	0.293862	1e-05	1e-05	0.290533	0.19312	0.178604	0.019712		1e-05
0.178887	0.792674	0.02844		0.038777	0.474153	0.011591	0.475479		0.03838	0.314947	1e-05	0.399318	0.247345		1e-05	0.30922	0.066436	1e-05	0.383774	0.240551		0.006946	0.296436	0.005349	1e-05	0.262681	0.237313	0.191265		0.007552	0.282935	0.004971	1e-05	0.265022	0.24928	0.189326	0.000903		0.007968	1e-05	0.282501	0.011195	1e-05	0.26371	0.246162	0.187554	0.000891		0.006155
0.046587	0.859756	0.093657		0.011916	0.804485	0.065149	0.11845		0.000924	0.461122	0.029884	1e-05	0.50806		1e-05	0.453923	0.025893	0.027868	1e-05	0.492297		1e-05	0.448932	0.022886	0.029703	1e-05	0.498449	1e-05		1e-05	0.419596	0.023245	0.031901	1e-05	0.525218	1e-05	1e-05		1e-05	0.01078	0.418771	0.017865	0.031888	1e-05	0.520655	1e-05	1e-05		1e-05
0.045249	0.855493	0.099258		0.011779	0.805965	0.068332	0.113924		0.010071	0.485844	0.036864	1e-05	0.467212		0.017313	0.482763	0.001038	0.037177	1e-05	0.461699		0.017179	0.476028	1e-05	0.037706	1e-05	0.463871	0.005197		0.017884	0.446309	1e-05	0.039749	1e-05	0.491121	0.004908	1e-05		0.025734	1e-05	0.445984	1e-05	0.039872	1e-05	0.486433	0.001938	1e-05		0.024902
0.073352	0.803885	0.122763		0.019205	0.693789	0.097148	0.189858		0.024719	0.294582	0.058821	1e-05	0.621868		0.019255	0.291224	0.019702	0.058268	1e-05	0.611541		0.021653	0.287295	0.017405	0.058615	0.001705	0.613317	1e-05		0.022434	0.257373	0.015819	0.0609	0.003413	0.632523	1e-05	0.007527		0.023168	1e-05	0.257157	0.024208	0.060844	0.000628	0.626758	1e-05	0.007216		0.020504
0.07942	0.858289	0.062291		0.016712	0.729652	0.035537	0.2181		0.021779	0.326989	1e-05	0.021997	0.629225		1e-05	0.321656	0.04557	1e-05	0.014135	0.618619		1e-05	0.315735	0.032544	1e-05	0.004221	0.614283	0.033198		1e-05	0.288228	0.03221	1e-05	1e-05	0.617596	0.030099	0.031835		1e-05	1e-05	0.288169	0.041438	1e-05	1e-05	0.611924	0.0273	0.03113		1e-05
0.083583	0.854352	0.062064		0.018714	0.721296	0.034605	0.225385		0.02141	0.320434	1e-05	0.029196	0.62895		1e-05	0.312407	0.056249	1e-05	0.018251	0.613073		1e-05	0.307836	0.041541	1e-05	0.014852	0.610535	0.025216		1e-05	0.278628	0.042357	1e-05	0.013147	0.628982	0.024589	0.012277		1e-05	1e-05	0.278803	0.047001	0.000146	0.012446	0.62427	0.02549	0.011823		1e-05
0.095839	0.869872	0.034289		0.036557	0.748736	0.008765	0.205942		0.036143	0.365858	1e-05	0.024171	0.573818		0.010047	0.3606	0.046957	1e-05	0.018293	0.564093		0.005713	0.353814	0.034061	1e-05	0.002157	0.558764	0.04548		0.006009	0.327675	0.033835	1e-05	1e-05	0.568377	0.04327	0.020815		0.011225	0.001202	0.327464	0.03582	1e-05	1e-05	0.56316	0.040792	0.020318		0.008519
0.066809	0.849033	0.084158		0.01656	0.752626	0.054839	0.175974		0.0188	0.399968	0.02302	0.006632	0.551579		0.01256	0.395837	0.022189	0.022915	0.004278	0.542221		0.016254	0.388709	0.004016	0.022056	1e-05	0.53578	0.033175		0.016636	0.362083	0.003448	0.023297	1e-05	0.547956	0.030726	0.015844		0.005734	0.022714	0.36099	0.000819	0.023122	1e-05	0.542827	0.02831	0.015474		0.004918
0.082224	0.856471	0.061305		0.026982	0.747956	0.034853	0.190208		0.028713	0.384224	1e-05	0.019064	0.567989		1e-05	0.377108	0.057789	1e-05	0.008795	0.556288		1e-05	0.368827	0.028774	1e-05	1e-05	0.544833	0.057536		1e-05	0.342548	0.028758	1e-05	1e-05	0.556553	0.055061	0.017051		1e-05	1e-05	0.342504	0.037403	1e-05	1e-05	0.55121	0.052142	0.016701		1e-05
0.109688	0.846147	0.044164		0.029933	0.669071	0.017622	0.283373		0.029921	0.314561	1e-05	0.106551	0.548957		0.01821	0.310695	0.029346	1e-05	0.10157	0.540169		0.024913	0.301542	1e-05	1e-05	0.058099	0.534238	0.081188		0.025336	0.275735	1e-05	1e-05	0.059876	0.552245	0.0793	0.007489		0.01126	0.023111	0.274766	1e-05	1e-05	0.058138	0.547678	0.077838	0.00719		0.00946
0.111151	0.835859	0.052989		0.037582	0.67723	0.027828	0.25736		0.039912	0.327352	1e-05	0.078673	0.554054		0.009682	0.322703	0.052571	1e-05	0.070973	0.544062		1e-05	0.315886	0.044567	1e-05	0.046412	0.539488	0.053626		1e-05	0.290973	0.044843	1e-05	0.039908	0.54638	0.052265	0.025611		0.003633	1e-05	0.291164	0.04967	1e-05	0.039137	0.54092	0.050018	0.025438		0.002127
0.321813	0.678177	1e-05		1e-05	1e-05	1e-05	0.99997		1e-05	1e-05	1e-05	0.99996	1e-05		0.002847	1e-05	1e-05	1e-05	0.997113	1e-05		1e-05	1e-05	1e-05	1e-05	0.974166	1e-05	0.025784		1e-05	1e-05	1e-05	1e-05	0.970698	1e-05	0.026609	0.002644		1e-05	1e-05	1e-05	1e-05	1e-05	0.970067	1e-05	0.027252	0.002621		1e-05
0.303756	0.696234	1e-05		0.003171	0.008731	1e-05	0.988088		0.002533	1e-05	1e-05	0.975456	0.021991		1e-05	1e-05	0.019774	1e-05	0.960688	0.019509		1e-05	1e-05	1e-05	1e-05	0.876816	0.013934	0.10921		1e-05	1e-05	1e-05	1e-05	0.873916	0.013029	0.109114	0.003901		1e-05	1e-05	1e-05	1e-05	1e-05	0.872188	0.012972	0.110979	0.003811		1e-05
0.315848	0.684142	1e-05		0.006785	1e-05	1e-05	0.993195		0.005594	1e-05	1e-05	0.987588	0.006799		0.010787	1e-05	1e-05	1e-05	0.984303	0.004879		0.006131	1e-05	1e-05	1e-05	0.976371	0.009194	0.008275		0.006416	1e-05	1e-05	1e-05	0.972549	0.007567	0.008584	0.004854		0.007214	1e-05	1e-05	1e-05	1e-05	0.972235	0.007548	0.008211	0.004753		0.006095
0.298042	0.695669	0.006289		0.009693	0.018901	0.008071	0.963334		0.009371	0.0129	0.008026	0.954961	0.014742		0.012091	0.01255	0.008018	0.007403	0.945796	0.014142		0.003542	0.009841	1e-05	0.007714	0.861077	0.012053	0.105763		0.00357	0.008835	1e-05	0.007938	0.856258	0.011008	0.105604	0.006777		0.00171	0.002524	0.008539	1e-05	0.007929	0.854994	0.011264	0.106476	0.006554		1e-05
0.003781	0.840207	0.156012		1e-05	0.843419	0.124649	0.031922		1e-05	0.712395	0.116566	1e-05	0.171019		0.000424	0.709287	1e-05	0.117669	1e-05	0.1726		1e-05	0.701191	1e-05	0.115023	0.018048	0.165707	1e-05		1e-05	0.68459	1e-05	0.115674	0.018248	0.177141	1e-05	0.004317		1e-05	1e-05	0.684293	0.000213	0.116432	0.020336	0.174761	1e-05	0.003935		1e-05
0.004264	0.84047	0.155266		1e-05	0.842777	0.12019	0.037023		1e-05	0.72451	0.115276	1e-05	0.160194		0.008716	0.719424	1e-05	0.114641	0.001411	0.155798		0.001839	0.711134	1e-05	0.113186	0.022474	0.151347	1e-05		0.000809	0.693937	1e-05	0.114306	0.024812	0.166106	1e-05	1e-05		1e-05	0.007127	0.691885	1e-05	0.114315	0.023371	0.163262	1e-05	1e-05		1e-05
0.00682	0.852094	0.141085		1e-05	0.841187	0.10877	0.050033		1e-05	0.715455	0.102598	0.010554	0.171383		0.006454	0.71067	1e-05	0.102283	0.013469	0.167114		1e-05	0.702782	1e-05	0.100582	0.035653	0.160953	1e-05		1e-05	0.687108	1e-05	0.100347	0.033735	0.167391	1e-05	0.011389		0.003547	1e-05	0.685784	1e-05	0.100689	0.034042	0.164981	1e-05	0.010927		0.003548
0.072909	0.83789	0.0892		0.025598	0.74922	0.060669	0.164513		0.027832	0.42324	0.033898	0.013968	0.501061		0.006244	0.418255	0.041274	0.033503	0.008111	0.492613		1e-05	0.411237	0.035471	0.032827	0.00258	0.488546	0.029328		1e-05	0.383904	0.035128	0.03534	0.004625	0.510127	0.028431	0.002434		1e-05	0.026093	0.382137	0.017796	0.035137	0.003205	0.505997	0.02763	0.001995		1e-05
0.063526	0.836291	0.100183		0.027957	0.771745	0.073602	0.126696		0.027142	0.444237	0.041025	1e-05	0.487586		0.014637	0.439301	0.027589	0.040693	1e-05	0.47777		0.014643	0.432908	0.019624	0.040157	1e-05	0.477429	0.015229		0.015149	0.40649	0.019289	0.042935	1e-05	0.499623	0.016241	0.000263		0.018173	1e-05	0.40561	0.025881	0.042852	1e-05	0.495009	0.012445	1e-05		0.016908
0.047614	0.876784	0.075602		0.005432	0.8003	0.043623	0.150645		0.005297	0.443333	0.011686	1e-05	0.539674		1e-05	0.436961	0.029539	0.008993	1e-05	0.524488		1e-05	0.431664	0.024441	0.011093	1e-05	0.527146	0.005637		1e-05	0.403238	0.024984	0.012429	1e-05	0.545452	0.004313	0.009564		1e-05	1e-05	0.403059	0.035284	0.011833	1e-05	0.540602	1e-05	0.009182		1e-05
0.054405	0.849531	0.096063		0.005669	0.75889	0.068022	0.167419		0.00613	0.372618	0.029341	1e-05	0.591901		0.00255	0.368521	0.017537	0.029054	1e-05	0.582327		0.011724	0.362423	1e-05	0.028953	1e-05	0.580531	0.016349		0.011928	0.330928	1e-05	0.031609	1e-05	0.608006	0.017499	1e-05		0.005203	0.016029	0.330376	1e-05	0.031259	1e-05	0.602189	0.014914	1e-05		0.003552
0.189379	0.777947	0.032674		0.042386	0.442458	0.017222	0.497934		0.04181	0.315774	0.006864	0.438997	0.196554		1e-05	0.308797	0.078689	0.006204	0.41672	0.189581		1e-05	0.294882	0.01136	0.007527	0.277543	0.186696	0.221983		1.3e-05	0.282498	0.011127	0.00872	0.279345	0.197701	0.220586	1e-05		1e-05	1e-05	0.281935	0.023272	0.008189	0.277401	0.194249	0.214924	1e-05		1e-05
0.036288	0.882114	0.081597		1e-05	0.823198	0.051709	0.125083		1e-05	0.474032	0.014503	1e-05	0.511446		1e-05	0.470182	0.01094	0.014779	1e-05	0.504079		1e-05	0.464388	0.00837	0.015917	1e-05	0.511295	1e-05		1e-05	0.434507	0.008326	0.018244	1e-05	0.536974	0.001919	1e-05		1e-05	1e-05	0.434016	0.014254	0.018257	1e-05	0.532127	0.001306	1e-05		1e-05
0.036487	0.852138	0.111375		1e-05	0.789531	0.081253	0.129206		1e-05	0.476304	0.052307	1e-05	0.471369		1e-05	0.469585	0.019725	0.051269	1e-05	0.459402		1e-05	0.463499	0.012948	0.052148	1e-05	0.463022	0.008363		1e-05	0.436088	0.01362	0.0546	1e-05	0.486508	0.009154	1e-05		1e-05	1e-05	0.435854	0.020842	0.054544	1e-05	0.481519	0.0072	1e-05		1e-05
0.068908	0.821498	0.109593		0.003296	0.681145	0.086331	0.229229		0.007757	0.281858	0.047781	0.031595	0.631009		1e-05	0.276571	0.033862	0.047197	0.022232	0.620128		1e-05	0.271074	0.013718	0.047424	0.007224	0.617168	0.043383		1e-05	0.242855	0.014104	0.048425	0.003977	0.630114	0.042413	0.018102		1e-05	1e-05	0.24249	0.02688	0.048238	0.001913	0.624008	0.03858	0.017871		1e-05
0.095792	0.851531	0.052678		0.034939	0.723174	0.024814	0.217073		0.033774	0.314308	1e-05	0.015623	0.636285		0.03124	0.310829	0.017823	1e-05	0.013334	0.626764		0.024279	0.306163	0.022117	1e-05	0.021166	0.62416	0.002105		0.024212	0.278361	0.022518	1e-05	0.017455	0.635118	0.000543	0.021783		0.025224	0.002238	0.277986	0.028028	1e-05	0.015665	0.629315	1e-05	0.021524		0.02074
0.071883	0.867274	0.060843		0.016751	0.761132	0.033665	0.188452		0.023809	0.416221	0.001846	0.027802	0.530323		0.024364	0.412297	0.013665	0.001576	0.026144	0.521953		0.024779	0.403971	1e-05	0.001571	0.006758	0.517683	0.045228		0.024658	0.3773	1e-05	0.002747	0.003703	0.530116	0.043719	0.017747		0.03371	1e-05	0.376721	1e-05	0.002703	0.003663	0.525276	0.040388	0.017518		0.029325
0.067662	0.844995	0.087342		1e-05	0.692526	0.064589	0.242875		0.001917	0.289302	0.027691	0.044057	0.637033		1e-05	0.284549	0.026063	0.027021	0.036316	0.626042		1e-05	0.277849	0.007217	0.027109	0.013341	0.621338	0.053136		1e-05	0.248041	0.007756	0.028898	0.012756	0.638021	0.050312	0.014207		1e-05	1e-05	0.24775	0.017934	0.028801	0.010598	0.632833	0.048225	0.013839		1e-05
0.091964	0.828651	0.079385		0.040528	0.726249	0.050524	0.182699		0.043168	0.364762	0.016728	0.011845	0.563498		0.025759	0.360287	0.035582	0.01653	0.007555	0.554286		0.02884	0.352751	0.01164	0.014369	1e-05	0.545778	0.046612		0.028582	0.325046	0.012533	0.016588	1e-05	0.564004	0.045717	0.007521		0.018481	0.025256	0.324257	0.005809	0.01623	1e-05	0.558651	0.044231	0.007074		0.017321
0.087461	0.844035	0.068505		0.041572	0.760302	0.038331	0.159795		0.041437	0.397305	0.008687	1e-05	0.552561		0.007403	0.391898	0.054324	0.007442	1e-05	0.538923		1e-05	0.386135	0.043029	0.00627	1e-05	0.530444	0.034102		1.4e-05	0.35665	0.043299	0.010011	1e-05	0.55589	0.034116	1e-05		0.000716	1e-05	0.35685	0.055001	0.009489	1e-05	0.549211	0.028702	1e-05		0.000185
0.127021	0.811519	0.06146		0.043383	0.622961	0.039876	0.293779		0.048072	0.2698	0.006717	0.108769	0.566642		0.029328	0.266015	0.037701	0.006589	0.102723	0.557643		0.029573	0.25962	0.020349	0.006402	0.076652	0.553414	0.05399		0.030329	0.234132	0.020165	0.007691	0.073839	0.564973	0.052901	0.015971		0.030363	1e-05	0.233931	0.028691	0.007905	0.072705	0.55986	0.050938	0.015597		0.029909
0.111304	0.833242	0.055454		0.027723	0.647204	0.031762	0.293312		0.029893	0.32109	0.005778	0.131452	0.511787		1e-05	0.316438	0.053096	0.005485	0.122854	0.502117		1e-05	0.308935	0.026939	0.005199	0.080356	0.49774	0.080821		1e-05	0.284724	0.027288	0.006439	0.080151	0.513171	0.080639	0.007578		0.000344	1e-05	0.284393	0.036599	0.006489	0.078588	0.508306	0.077958	0.007312		1e-05
0.315384	0.684606	1e-05		0.008009	1e-05	1e-05	0.991971		0.007462	1e-05	1e-05	0.992508	1e-05		0.013155	1e-05	1e-05	1e-05	0.986805	1e-05		0.008758	1e-05	8.8e-05	1e-05	0.969045	1e-05	0.022079		0.009352	1e-05	1e-05	1e-05	0.968718	1e-05	0.02188	1e-05		0.001353	0.007464	1e-05	1e-05	1e-05	0.967879	1e-05	0.023255	1e-05		1e-05
0.314544	0.685446	1e-05		1e-05	1e-05	1e-05	0.99997		1e-05	1e-05	1e-05	0.99996	1e-05		1e-05	1e-05	0.005366	1e-05	0.994594	1e-05		1e-05	1e-05	1e-05	1e-05	0.951382	1e-05	0.048568		1e-05	1e-05	1e-05	1e-05	0.95169	1e-05	0.04825	1e-05		1e-05	1e-05	1e-05	1e-05	1e-05	0.950304	1e-05	0.049626	1e-05		1e-05
0.311665	0.688325	1e-05		1e-05	1e-05	1e-05	0.99997		1e-05	1e-05	1e-05	0.99996	1e-05		1e-05	1e-05	1e-05	1e-05	0.99995	1e-05		1e-05	1e-05	1e-05	1e-05	0.991294	0.003954	0.004712		1e-05	1e-05	1e-05	1e-05	0.969622	1e-05	0.001689	0.028639		1e-05	1e-05	1e-05	1e-05	1e-05	0.968627	1e-05	0.002692	0.028621		1e-05
0.315967	0.684023	1e-05		0.00633	0.020398	1e-05	0.973262		0.006713	0.020525	1e-05	0.971464	0.001288		1e-05	0.020017	0.024687	1e-05	0.954818	0.000457		1e-05	0.015185	1e-05	1e-05	0.851714	1.5e-05	0.133056		1e-05	0.012856	1e-05	1.5e-05	0.851081	0.004439	0.131579	1e-05		1e-05	1e-05	0.012631	1e-05	1e-05	0.849947	0.004743	0.132628	1e-05		1e-05
1e-05	0.818985	0.181005		1e-05	0.827018	0.150039	0.022933		1e-05	0.694296	0.140493	1e-05	0.165191		1e-05	0.691424	1e-05	0.141886	1e-05	0.166661		1e-05	0.682854	0.000423	0.141946	0.003317	0.17144	1e-05		1e-05	0.664816	1e-05	0.142934	0.004587	0.187622	1e-05	1e-05		1e-05	1e-05	0.663774	0.008162	0.14273	0.001725	0.183569	1e-05	1e-05		1e-05
0.010384	0.849688	0.139928		0.001206	0.844752	0.107362	0.04668		0.002256	0.715641	0.100844	0.004224	0.177035		1e-05	0.708527	0.017952	0.100434	0.001245	0.171833		1e-05	0.699956	0.013382	0.098764	0.020298	0.167581	1e-05		1e-05	0.684111	0.012312	0.098458	0.018291	0.173723	1e-05	0.013086		1.3e-05	1e-05	0.68264	0.017556	0.09862	0.017683	0.171027	1e-05	0.012442		1e-05
1e-05	0.863134	0.136856		1e-05	0.860134	0.104607	0.035248		1e-05	0.730479	0.097146	1e-05	0.172355		1e-05	0.727661	1e-05	0.098567	1e-05	0.173742		1e-05	0.718319	1e-05	0.096771	0.016913	0.167967	1e-05		1e-05	0.702789	1e-05	0.096234	0.013173	0.17224	1e-05	0.015534		1e-05	1e-05	0.702655	1e-05	0.096834	0.015276	0.170083	1e-05	0.015112		1e-05
0.044937	0.83526	0.119802		0.000867	0.75963	0.090343	0.149161		0.01233	0.408874	0.057284	1e-05	0.521503		0.001431	0.407065	0.017451	0.057852	1e-05	0.516192		1e-05	0.400614	0.015524	0.057576	1e-05	0.51554	0.010726		1e-05	0.37484	0.015571	0.056848	1e-05	0.522436	0.006784	0.023502		1e-05	0.012504	0.374287	0.008919	0.056961	1e-05	0.518092	0.006013	0.023205		1e-05
0.056076	0.869812	0.074112		0.011624	0.788856	0.045131	0.154389		0.010129	0.429109	0.014045	1e-05	0.546708		0.01659	0.425161	0.006609	0.01368	1e-05	0.537951		0.018781	0.418149	1e-05	0.013822	1e-05	0.537223	0.012005		0.018901	0.389899	1e-05	0.015577	1e-05	0.55881	0.011885	0.004909		0.021733	1e-05	0.389645	0.007999	0.015472	1e-05	0.552015	0.00871	0.004406		0.020413
0.065808	0.858977	0.075215		0.01494	0.758587	0.046475	0.179998		0.017644	0.449439	0.019559	0.041219	0.472139		0.009754	0.444766	0.02413	0.019208	0.037669	0.464473		0.009472	0.437199	0.010291	0.018511	0.026467	0.4605	0.03756		0.009722	0.414209	0.00996	0.017293	0.018151	0.461431	0.036177	0.033058		1e-05	0.030833	0.411753	1e-05	0.017025	0.014855	0.457592	0.035154	0.032768		1e-05
0.049879	0.866703	0.083417		1e-05	0.753275	0.055638	0.191076		1e-05	0.377421	0.019679	0.017128	0.585762		1e-05	0.371325	0.02669	0.018409	0.0082	0.575366		1e-05	0.366231	0.012882	0.018133	0.009346	0.57198	0.021419		1e-05	0.337824	0.013286	0.019259	0.006617	0.586932	0.020154	0.015919		1e-05	1e-05	0.337552	0.020612	0.019221	0.005153	0.582276	0.01957	0.015596		1e-05
0.197194	0.758883	0.043923		0.051027	0.416181	0.029249	0.503543		0.05043	0.288656	0.017723	0.443098	0.200094		0.00308	0.283577	0.072696	0.017826	0.428422	0.194398		0.014533	0.269324	0.005621	0.017859	0.283307	0.190324	0.219032		0.014558	0.25808	0.005291	0.017823	0.280497	0.193728	0.217649	0.012374		0.013292	1e-05	0.257676	0.012706	0.017788	0.279506	0.191335	0.215435	0.012252		0.013321
0.203303	0.775818	0.020879		0.048253	0.417631	0.006434	0.527682		0.047434	0.280252	1e-05	0.457935	0.21437		0.000214	0.275596	0.074107	1e-05	0.441647	0.208426		0.015085	0.261285	1e-05	1e-05	0.297609	0.204817	0.221183		0.015256	0.248806	1e-05	1e-05	0.298665	0.215735	0.220111	0.001408		0.021654	1e-05	0.248177	0.000131	1e-05	0.297875	0.213176	0.217736	0.00123		0.018047
0.047886	0.799933	0.15218		0.01445	0.741366	0.122262	0.121922		0.011572	0.431127	0.091565	1e-05	0.465725		1e-05	0.426413	0.02751	0.090669	1e-05	0.455388		1e-05	0.419802	0.015787	0.090167	1e-05	0.452794	0.02143		1e-05	0.39381	0.016465	0.09268	1e-05	0.474705	0.02231	1e-05		1e-05	0.02472	0.391852	1e-05	0.092362	1e-05	0.470251	0.020774	1e-05		1e-05
0.053275	0.798889	0.147836		1e-05	0.676809	0.124537	0.198644		0.004316	0.310561	0.09129	0.011814	0.582019		0.006245	0.307524	0.012161	0.090951	0.010135	0.572984		0.01072	0.302598	0.000801	0.090425	0.012815	0.569436	0.013206		0.011185	0.274769	0.001048	0.092986	0.013719	0.588412	0.012067	0.005815		1e-05	0.022722	0.273381	1e-05	0.092743	0.011158	0.583642	0.010776	0.00556		1e-05
0.07518	0.847531	0.077289		0.008028	0.705188	0.050183	0.236602		0.012148	0.265073	0.005466	0.023999	0.693313		1e-05	0.261257	0.033735	0.005098	0.01688	0.68302		1e-05	0.256994	0.025268	0.004856	0.011161	0.679823	0.021887		1e-05	0.226397	0.025243	0.006566	0.009475	0.694973	0.021246	0.016091		1e-05	1e-05	0.226248	0.032954	0.006699	0.006648	0.69043	0.020971	0.016029		1e-05
0.076766	0.876437	0.046797		0.014432	0.749804	0.016539	0.219226		0.016866	0.349411	1e-05	0.027831	0.605882		0.004474	0.345077	0.030918	1e-05	0.023485	0.596036		1e-05	0.338609	0.023138	1e-05	0.012718	0.591293	0.034221		1e-05	0.308055	0.023814	1e-05	0.015908	0.619084	0.033109	1e-05		1e-05	1e-05	0.308068	0.035265	1e-05	0.014301	0.612836	0.029491	1e-05		1e-05
0.078037	0.857546	0.064417		0.027959	0.76017	0.035907	0.175964		0.028982	0.459333	0.011382	0.041996	0.458307		0.024874	0.454738	0.019466	0.011005	0.039399	0.450519		0.029071	0.445951	1e-05	0.010766	0.025362	0.44586	0.04298		0.029238	0.422066	1e-05	0.011255	0.021547	0.456716	0.042912	0.016256		0.030879	1e-05	0.421376	0.009463	0.010981	0.020874	0.451719	0.038617	0.016081		0.028994
0.096841	0.8441	0.059058		0.025651	0.689129	0.035521	0.249699		0.028398	0.26214	1e-05	0.033151	0.676301		0.032009	0.259828	0.010153	1e-05	0.030926	0.667073		0.031507	0.253509	0.002048	1e-05	0.015398	0.663005	0.034522		0.033259	0.223033	0.000999	1e-05	0.012659	0.679885	0.033477	0.016677		0.019515	0.024694	0.222141	1e-05	1e-05	0.009767	0.674584	0.032778	0.0165		0.020268
0.054905	0.859397	0.085699		0.011615	0.776349	0.058496	0.15354		0.01249	0.432261	0.023889	1e-05	0.53135		0.021231	0.428419	0.003244	0.023674	1e-05	0.523423		0.022894	0.421809	1e-05	0.023995	1e-05	0.524534	0.006748		0.023194	0.39362	1e-05	0.025435	1e-05	0.541697	0.005387	0.010648		0.025003	1e-05	0.393245	0.007252	0.025311	1e-05	0.536302	0.002749	0.010118		0.0235
0.08148	0.849788	0.068732		0.032344	0.754462	0.040025	0.173169		0.034453	0.392883	0.003024	0.008491	0.561148		0.00244	0.387182	0.056017	0.00238	1e-05	0.55197		1e-05	0.380345	0.036422	0.001197	1e-05	0.541859	0.040158		1e-05	0.351967	0.036532	0.003463	1e-05	0.55734	0.037941	0.012736		0.002907	1e-05	0.351893	0.044711	0.003273	1e-05	0.551526	0.0333	0.012371		0.001457
0.082089	0.852952	0.064959		0.030971	0.755321	0.032995	0.180713		0.034999	0.37717	0.006047	0.000706	0.581079		0.014346	0.371984	0.038447	0.005934	1e-05	0.569279		0.023039	0.362999	1e-05	0.00524	1e-05	0.553302	0.055399		0.02431	0.334399	1e-05	0.006356	1e-05	0.578718	0.056187	1e-05		0.02015	1e-05	0.334269	0.019601	0.006193	1e-05	0.571158	0.048599	1e-05		0.017512
0.088146	0.848647	0.063207		0.009528	0.67503	0.039698	0.275744		0.011791	0.316482	0.002956	0.102234	0.566537		1e-05	0.312318	0.032147	0.002697	0.095858	0.556971		1e-05	0.305085	0.01429	0.002396	0.065347	0.552522	0.06035		1e-05	0.278675	0.014596	0.002882	0.05918	0.561126	0.059261	0.024269		1e-05	1e-05	0.278789	0.025689	0.002822	0.057649	0.555049	0.056064	0.023918		1e-05
0.112874	0.825532	0.061595		0.031622	0.646982	0.037211	0.284185		0.034602	0.315861	0.007427	0.116623	0.525487		0.007426	0.311119	0.048496	0.007202	0.10908	0.516678		0.004981	0.303977	0.029322	0.006745	0.074271	0.512379	0.068325		0.005339	0.278088	0.029237	0.008329	0.072578	0.527113	0.067631	0.011685		0.003646	1e-05	0.278211	0.045329	0.008189	0.071197	0.520631	0.061437	0.011351		0.00091
0.310522	0.689468	1e-05		1e-05	1e-05	1e-05	0.99997		1e-05	1e-05	1e-05	0.99996	1e-05		0.005349	1e-05	1e-05	1e-05	0.994611	1e-05		1e-05	1e-05	1e-05	1e-05	0.935461	1e-05	0.064489		1e-05	1e-05	1e-05	1e-05	0.934764	1e-05	0.065176	1e-05		1e-05	1e-05	1e-05	1e-05	1e-05	0.933121	1e-05	0.066809	1e-05		1e-05
0.311988	0.688002	1e-05		1e-05	1e-05	1e-05	0.99997		1e-05	1e-05	1e-05	0.99996	1e-05		0.002538	1e-05	0.005401	1e-05	0.992031	1e-05		1e-05	1e-05	1.1e-05	1e-05	0.951886	1e-05	0.048064		1e-05	1e-05	1e-05	1e-05	0.95181	1e-05	0.04813	1e-05		1e-05	1e-05	1e-05	1e-05	1e-05	0.951	1e-05	0.04893	1e-05		1e-05
0.318276	0.681714	1e-05		1e-05	1e-05	1e-05	0.99997		1e-05	1e-05	1e-05	0.99996	1e-05		0.008022	1e-05	1e-05	1e-05	0.991938	1e-05		1e-05	1e-05	1e-05	1e-05	0.955819	1e-05	0.044131		1e-05	1e-05	1e-05	1e-05	0.955318	1e-05	0.044622	1e-05		0.000285	1e-05	1e-05	1e-05	1e-05	0.955058	1e-05	0.044597	1e-05		0.000353
0.296956	0.703034	1e-05		0.000931	0.018759	1e-05	0.980299		1e-05	0.018983	1e-05	0.978635	0.002362		1e-05	0.016224	0.016658	1e-05	0.964517	0.002581		1.3e-05	0.012379	1e-05	1e-05	0.868487	0.000993	0.118109		1e-05	0.01068	1e-05	1e-05	0.867087	0.004111	0.118082	1e-05		1e-05	1e-05	0.010834	1e-05	1e-05	0.866666	0.004026	0.118424	1e-05		1e-05
0.000194	0.845701	0.154104		1e-05	0.849585	0.122401	0.028003		1e-05	0.721639	0.113769	1e-05	0.164572		1e-05	0.718223	1e-05	0.115347	1e-05	0.166399		1e-05	0.7089	1e-05	0.113771	0.011788	0.16551	1e-05		1e-05	0.692846	1e-05	0.113126	0.008862	0.171124	1e-05	0.014012		1e-05	0.000655	0.692119	1e-05	0.113843	0.010662	0.169302	1e-05	0.01339		1e-05
0.055806	0.822063	0.12213		0.020782	0.761541	0.093944	0.123733		0.013729	0.436618	0.064874	1e-05	0.484769		0.012853	0.432594	0.014034	0.06447	1e-05	0.476039		0.005678	0.427259	0.022501	0.065088	1e-05	0.479454	1e-05		0.005649	0.400754	0.022283	0.066536	1e-05	0.496018	1e-05	0.008741		0.009619	1e-05	0.400111	0.026375	0.066176	1e-05	0.489798	1e-05	0.007891		0.006558
0.104349	0.844055	0.051595		0.019725	0.645656	0.029892	0.304726		0.023219	0.177398	1e-05	0.061057	0.738317		0.003135	0.174239	0.03961	1e-05	0.05551	0.727496		1e-05	0.16897	0.027609	1e-05	0.030315	0.722975	0.050111		1e-05	0.139498	0.028077	1e-05	0.024623	0.732382	0.04823	0.027169		1e-05	0.039069	0.137367	1e-05	1e-05	0.021956	0.727086	0.047505	0.026986		1e-05
0.07949	0.840105	0.080405		0.030481	0.743331	0.051764	0.174425		0.034309	0.374143	0.018403	0.0029	0.570244		0.030066	0.370531	0.019107	0.018213	0.001131	0.560953		0.022604	0.363912	0.016759	0.017574	1e-05	0.555894	0.023247		0.022019	0.333274	0.018433	0.021162	0.000504	0.580996	0.023602	1e-05		0.003668	0.035789	0.332557	0.009866	0.020687	1e-05	0.575658	0.021754	1e-05		0.00499
0.175481	0.788876	0.035643		0.033181	0.458993	0.019658	0.488168		0.033398	0.305141	0.005907	0.412353	0.243202		1e-05	0.298669	0.065598	0.005346	0.394075	0.236302		1e-05	0.289488	0.021779	0.005715	0.299871	0.232695	0.150443		1e-05	0.275807	0.021813	0.006133	0.298008	0.239341	0.14883	0.010057		1e-05	1e-05	0.275394	0.027731	0.00616	0.29693	0.236894	0.14719	0.009681		1e-05
0.004124	0.871804	0.124071		1e-05	0.857472	0.093324	0.049195		1e-05	0.743136	0.087897	0.015907	0.153049		0.000609	0.739432	1e-05	0.088222	0.022212	0.149515		1e-05	0.729158	1e-05	0.086317	0.038766	0.145729	1e-05		1e-05	0.710875	1e-05	0.086902	0.040175	0.162007	1e-05	1e-05		1e-05	1e-05	0.710495	1e-05	0.087417	0.042436	0.159601	1e-05	1e-05		1e-05
0.208646	0.758986	0.032368		0.064176	0.420077	0.017622	0.498125		0.064244	0.282435	0.004906	0.429622	0.218794		0.015002	0.277546	0.076927	0.005043	0.412817	0.212665		0.017465	0.264667	0.02199	0.006567	0.281341	0.207812	0.200159		0.017464	0.253679	0.021736	0.006096	0.276841	0.207882	0.198825	0.017477		0.00815	0.020419	0.252404	0.016493	0.006043	0.275559	0.20609	0.197509	0.017332		0.003576
0.053287	0.860159	0.086553		0.010389	0.782198	0.055331	0.152082		0.013594	0.444366	0.025223	1e-05	0.516808		1e-05	0.438397	0.033713	0.023876	1e-05	0.503994		1e-05	0.431707	0.025262	0.023363	1e-05	0.502525	0.017122		1e-05	0.404836	0.025647	0.025136	1e-05	0.516862	0.015602	0.011897		1e-05	0.010347	0.403985	0.02148	0.025271	1e-05	0.512328	0.015102	0.011467		1e-05
0.071471	0.852208	0.076321		0.002802	0.704831	0.05148	0.240887		0.008565	0.288904	0.013948	0.032671	0.655912		0.0114	0.285932	0.011714	0.013633	0.030828	0.646494		0.008598	0.280819	0.008408	0.013284	0.031588	0.642593	0.014709		0.009585	0.249925	0.007621	0.015582	0.032729	0.664612	0.013455	0.006491		1e-05	0.028041	0.248511	1e-05	0.015371	0.029932	0.659299	0.012592	0.006234		1e-05
0.074852	0.857425	0.067722		0.009981	0.712237	0.040361	0.23742		0.011688	0.293988	1e-05	0.026712	0.667602		0.011013	0.290934	0.014866	1e-05	0.024837	0.658341		0.014703	0.284595	1e-05	1e-05	0.011302	0.65527	0.034109		0.014448	0.253406	1e-05	0.001584	0.012985	0.675886	0.03314	0.00854		0.023168	1e-05	0.252869	1e-05	0.00158	0.011926	0.670633	0.031479	0.008326		0.01686
0.087014	0.854995	0.05799		0.031426	0.746523	0.029842	0.192209		0.032585	0.364879	1e-05	0.020228	0.582297		0.03311	0.361566	0.013502	1e-05	0.0185	0.573312		0.035145	0.354477	1e-05	1e-05	0.004274	0.568729	0.037355		0.035438	0.326969	1e-05	1e-05	0.003332	0.58728	0.037415	0.009547		0.041581	1e-05	0.326456	0.002831	1e-05	0.001747	0.582439	0.035924	0.009003		0.036753
0.075548	0.860132	0.06432		0.02429	0.757944	0.035895	0.181871		0.028533	0.402017	0.007536	0.01058	0.551334		1e-05	0.396137	0.050871	0.007612	0.003587	0.541784		1e-05	0.388038	0.023617	0.005886	1e-05	0.528706	0.053733		1e-05	0.362065	0.023842	0.007268	1e-05	0.546759	0.053838	0.006208		0.002372	1e-05	0.361643	0.031158	0.007165	1e-05	0.541137	0.050904	0.005601		0.000176
0.070069	0.87057	0.05936		0.022373	0.784227	0.030939	0.162461		0.014374	0.388422	1e-05	1e-05	0.597184		1e-05	0.381746	0.036377	1e-05	1e-05	0.581848		1e-05	0.375952	0.015429	1e-05	1e-05	0.577364	0.031225		1e-05	0.34688	0.016453	1e-05	1e-05	0.604378	0.032249	1e-05		0.001022	1e-05	0.347214	0.026342	1e-05	1e-05	0.597381	0.028002	1e-05		0.001061
0.092681	0.837128	0.070191		0.040814	0.738568	0.041594	0.179023		0.044726	0.37803	0.008566	0.00819	0.560488		0.018029	0.372792	0.047825	0.008378	0.002794	0.550182		0.009288	0.366068	0.036437	0.007459	1e-05	0.541084	0.039654		0.009544	0.336674	0.036785	0.010511	1e-05	0.563873	0.040163	0.00244		0.005726	0.01392	0.33615	0.035676	0.01062	1e-05	0.558506	0.037326	0.002066		0.004401
0.092448	0.823264	0.084288		0.053571	0.754726	0.052614	0.139089		0.046141	0.372363	0.013851	1e-05	0.567636		0.01367	0.3666	0.051932	0.013336	1e-05	0.554452		0.009517	0.362684	0.048609	0.013669	1e-05	0.554647	0.010864		0.011467	0.331223	0.047695	0.018244	1e-05	0.580255	0.011097	1e-05		0.014356	1e-05	0.331697	0.054844	0.018316	1e-05	0.573009	0.007748	1e-05		0.013385
0.113877	0.822191	0.063932		0.033731	0.64189	0.040041	0.284339		0.035441	0.302487	0.007033	0.116709	0.53833		0.010361	0.298049	0.045928	0.00692	0.109641	0.5291		0.009423	0.291404	0.026584	0.006631	0.080766	0.525019	0.060174		0.009893	0.267559	0.026059	0.006254	0.072871	0.528017	0.059212	0.030135		1e-05	0.029101	0.266065	0.015731	0.006137	0.071135	0.523955	0.057906	0.029961		1e-05
0.100633	0.835303	0.064064		0.02453	0.668644	0.039148	0.267678		0.026894	0.339727	0.008262	0.108812	0.516304		0.027964	0.336361	0.013351	0.008024	0.10574	0.508559		0.023897	0.326294	1e-05	0.007666	0.06567	0.504064	0.0724		0.023826	0.299978	1e-05	0.01036	0.066246	0.52369	0.07279	0.003099		0.032148	1e-05	0.299586	1e-05	0.010266	0.065766	0.519012	0.07031	0.002891		0.032515
0.303184	0.696806	1e-05		1e-05	0.004597	1e-05	0.995383		1e-05	1e-05	1e-05	0.987826	0.012144		1e-05	1e-05	0.016691	1e-05	0.972402	0.010877		1e-05	1e-05	1e-05	1e-05	0.915496	0.009986	0.074478		1e-05	1e-05	1e-05	1e-05	0.913402	0.009551	0.073763	0.003243		1e-05	1e-05	1e-05	1e-05	1e-05	0.912276	0.009568	0.074795	0.003311		1e-05
0.309589	0.690401	1e-05		1e-05	1e-05	1e-05	0.99997		1e-05	1e-05	1e-05	0.999209	0.000761		1e-05	1e-05	1e-05	1e-05	0.9985	0.00146		1e-05	1e-05	1e-05	1e-05	0.995167	0.002023	0.002769		1e-05	1e-05	1e-05	1e-05	0.993317	0.00506	0.001573	1e-05		1e-05	1e-05	1e-05	1e-05	1e-05	0.992403	0.004963	0.002572	1.2e-05		1e-05
0.316768	0.683222	1e-05		0.006607	1e-05	1e-05	0.993373		0.007073	1e-05	1e-05	0.992897	1e-05		0.013202	1e-05	1e-05	1e-05	0.986758	1e-05		0.001703	1e-05	0.006642	1e-05	0.969239	1e-05	0.022386		0.002037	1e-05	0.006426	1e-05	0.96686	1e-05	0.023973	0.000673		0.004531	0.003149	1e-05	0.000507	1e-05	0.964928	1e-05	0.026318	0.000538		0.001288
0.301999	0.697991	1e-05		0.011628	0.015868	1e-05	0.972494		0.010681	0.00843	1e-05	0.962107	0.018771		0.018195	0.007898	0.00074	1e-05	0.954552	0.018606		0.001532	0.007025	1e-05	1e-05	0.87022	0.016871	0.104331		0.001852	0.005673	1e-05	1e-05	0.869834	0.019502	0.103109	1e-05		0.002555	1e-05	0.005571	1e-05	1e-05	0.869023	0.01937	0.103441	1e-05		0.00228
1e-05	0.006421	0.993569		1e-05	1e-05	0.994093	0.005887		1e-05	0.00031	0.993722	0.003975	0.001983		1e-05	0.00038	1e-05	0.993444	0.004634	0.001522		1e-05	1e-05	1e-05	0.993651	0.004749	0.00156	1e-05		1e-05	6.4e-05	1e-05	0.993017	0.005674	0.000901	1e-05	0.000314		1e-05	1e-05	8.4e-05	1e-05	0.992952	0.005619	0.000957	1e-05	0.000349		1e-05
0.298355	0.701635	1e-05		1e-05	1e-05	1e-05	0.99997		1e-05	1e-05	1e-05	0.99996	1e-05		1e-05	1e-05	1e-05	1e-05	0.99995	1e-05		1e-05	1e-05	1e-05	1e-05	0.975439	1e-05	0.024511		1e-05	1.1e-05	1e-05	1e-05	0.972681	1e-05	0.025942	0.001326		1e-05	1e-05	1e-05	1e-05	1e-05	0.971169	1e-05	0.027518	0.001253		1e-05
0.317096	0.672874	0.01003		0.027395	1e-05	0.002417	0.970177		0.025972	1e-05	0.001823	0.959473	0.012722		0.027093	1e-05	0.009876	0.004155	0.949619	0.009247		0.012318	1e-05	0.005737	0.003342	0.887965	0.008631	0.081997		0.012151	1e-05	0.006006	0.001495	0.876037	1e-05	0.081763	0.022529		0.010664	1e-05	1e-05	0.010879	0.001162	0.874473	1e-05	0.080307	0.022486		0.009621
0.308679	0.691311	1e-05		1e-05	1e-05	1e-05	0.99997		1e-05	1e-05	1e-05	0.99996	1e-05		0.002632	1e-05	1e-05	1e-05	0.997328	1e-05		1e-05	1e-05	1e-05	1e-05	0.968493	1e-05	0.031457		1e-05	1e-05	1e-05	1e-05	0.957709	1e-05	0.029118	0.013124		1e-05	1e-05	1e-05	1e-05	1e-05	0.956996	1e-05	0.029887	0.013057		1e-05
0.348908	0.651082	1e-05		0.058672	0.026819	1e-05	0.9145		0.057187	0.026081	1e-05	0.913805	0.002917		1e-05	0.02209	0.094273	1e-05	0.881447	0.00217		1e-05	0.013441	0.005654	1e-05	0.649785	0.004287	0.326814		1e-05	0.012216	0.005699	1e-05	0.650362	0.006139	0.325554	1e-05		1e-05	0.00958	0.011689	1e-05	1e-05	0.646695	0.006174	0.325822	1e-05		1e-05
0.32808	0.6683	0.00362		0.04193	0.034132	0.004413	0.919525		0.041006	0.030666	0.004745	0.914755	0.008828		0.020234	0.029527	0.037665	0.004452	0.900054	0.008068		0.019863	0.02522	1e-05	0.003675	0.793933	0.008629	0.14867		0.019931	0.023901	1e-05	0.004287	0.793919	0.011093	0.146848	1e-05		0.015211	1e-05	0.024148	0.010341	0.004097	0.792419	0.010129	0.143635	1e-05		0.013272
0.347735	0.642826	0.009439		0.065645	0.016146	0.003197	0.915012		0.064686	0.018075	0.00245	0.914779	1e-05		1e-05	0.011726	0.117936	0.001732	0.868586	1e-05		1e-05	1e-05	1e-05	1e-05	0.558912	1e-05	0.441038		1e-05	1e-05	1e-05	0.000709	0.560652	1e-05	0.43859	1e-05		1e-05	1e-05	1e-05	1e-05	0.000529	0.558795	1e-05	0.440616	1e-05		1e-05
0.316185	0.683805	1e-05		0.032193	0.023537	1e-05	0.94426		0.031858	0.020581	1e-05	0.939783	0.007767		1e-05	0.018755	0.054511	1e-05	0.920035	0.006678		1e-05	0.014197	0.001339	1e-05	0.754985	0.003773	0.225686		1e-05	0.013556	0.001779	1e-05	0.754592	0.005573	0.224469	1e-05		1e-05	1e-05	0.013432	0.004703	1e-05	0.75295	0.005361	0.223515	1e-05		1e-05
0.21202	0.754328	0.033653		0.054994	0.384304	0.020221	0.54048		0.054645	0.278855	0.011463	0.488805	0.166232		0.025147	0.275096	0.051148	0.011601	0.475233	0.161775		0.028739	0.261761	1e-05	0.012308	0.343513	0.15801	0.195659		0.028724	0.250851	1e-05	0.01337	0.344952	0.167754	0.194328	1e-05		0.033689	1e-05	0.249836	1e-05	0.013341	0.344143	0.166064	0.192897	1e-05		0.031593
0.302232	0.697758	1e-05		1e-05	1e-05	0.003692	0.996288		1e-05	1e-05	0.003885	0.994815	0.00128		0.005054	1e-05	1e-05	0.003393	0.990774	0.000759		1e-05	1e-05	1e-05	0.000851	0.950373	0.00085	0.047895		1e-05	1e-05	1e-05	0.0007	0.943999	1e-05	0.04728	0.007982		1e-05	1e-05	1e-05	1e-05	0.0007	0.944162	4.8e-05	0.047019	0.00803		1e-05
0.311506	0.685647	0.002847		0.008076	1e-05	1e-05	0.991904		0.009953	1e-05	1e-05	0.990017	1e-05		1e-05	1e-05	0.021386	1e-05	0.978574	1e-05		1e-05	1e-05	0.009885	1e-05	0.919549	1e-05	0.070526		1e-05	1e-05	0.010512	1e-05	0.91841	1e-05	0.071028	1e-05		1e-05	1e-05	1e-05	0.010803	1e-05	0.917075	1e-05	0.072062	1e-05		1e-05
0.337903	0.657939	0.004158		0.065432	0.047206	0.000125	0.887237		0.063542	0.02709	1e-05	0.870213	0.039145		1e-05	0.025343	0.095484	1e-05	0.843902	0.035251		0.004821	0.014207	0.013732	1e-05	0.635438	0.034166	0.297626		0.004811	0.012352	0.013598	1e-05	0.631584	0.034174	0.297627	0.005844		1e-05	0.010006	0.012137	0.011441	1e-05	0.629558	0.033577	0.297093	0.006168		1e-05
0.340197	0.659793	1e-05		0.062145	0.038517	1e-05	0.899327		0.062826	0.036252	1e-05	0.89518	0.005732		0.010894	0.035343	0.075316	1e-05	0.876152	0.002286		0.009697	0.028826	0.015917	1e-05	0.697835	1e-05	0.247705		0.010293	0.028439	0.01586	1e-05	0.69787	0.00059	0.246928	1e-05		0.002925	0.013201	0.028142	0.011504	1e-05	0.69575	0.000406	0.248052	1e-05		1e-05
0.32692	0.67307	1e-05		0.048678	0.049123	1e-05	0.902189		0.04796	0.048108	1e-05	0.90064	0.003282		0.019372	0.047704	0.047768	1e-05	0.884762	0.000384		0.011651	0.038825	1e-05	1e-05	0.71101	1e-05	0.238484		0.011976	0.039007	1e-05	1e-05	0.71116	1e-05	0.23727	0.000556		0.014416	1e-05	0.038539	1e-05	1e-05	0.708995	1e-05	0.237435	0.000574		0.017971
0.206037	0.766749	0.027214		0.057887	0.428145	0.010985	0.502984		0.057553	0.315695	0.00204	0.450401	0.174311		1e-05	0.309045	0.08966	0.001841	0.431396	0.168048		1e-05	0.299091	0.04197	0.002386	0.3243	0.164399	0.167844		1e-05	0.28616	0.041793	0.003426	0.326416	0.177102	0.165083	1e-05		1e-05	1e-05	0.286181	0.046504	0.003438	0.325761	0.174498	0.163589	1e-05		1e-05
0.317884	0.682106	1e-05		1e-05	1e-05	0.002766	0.997214		1e-05	1e-05	0.00269	0.99304	0.004249		0.004685	1e-05	0.001133	0.002775	0.987049	0.004348		1e-05	1e-05	1e-05	0.002275	0.919647	0.003588	0.07446		1e-05	1e-05	1e-05	0.002355	0.918799	0.003793	0.075012	1e-05		1e-05	1e-05	1e-05	1e-05	0.002375	0.918942	0.003787	0.074846	1e-05		1e-05
0.312124	0.686784	0.001091		0.011984	1e-05	0.000127	0.98788		0.013703	1e-05	0.001836	0.978841	0.00561		0.024939	1e-05	1e-05	0.001196	0.968643	0.005202		0.001646	1e-05	1e-05	8.9e-05	0.875575	0.001577	0.121093		1e-05	1e-05	1e-05	1e-05	0.864392	1e-05	0.118985	0.016573		0.003923	1e-05	1e-05	1e-05	1e-05	0.863293	1e-05	0.116553	0.016181		0.006047
0.302627	0.697363	1e-05		0.005066	1e-05	1e-05	0.994914		0.008577	1e-05	1e-05	0.989098	0.002305		0.01612	1e-05	1e-05	1e-05	0.98384	1e-05		0.006152	1e-05	1e-05	1e-05	0.950238	0.000975	0.042605		0.006198	1e-05	1e-05	1e-05	0.949249	0.002226	0.042287	1e-05		0.006558	1e-05	1e-05	0.001451	1e-05	0.948759	0.001554	0.041638	1e-05		1e-05
0.330133	0.662252	0.007615		0.050846	0.044738	0.004888	0.899529		0.048855	0.030732	0.00383	0.886485	0.030098		1e-05	0.029377	0.075459	0.003664	0.864338	0.027152		0.002949	0.02469	1e-05	0.004927	0.652903	0.018179	0.296343		0.002979	0.022078	1e-05	0.005606	0.651602	0.02204	0.295675	1e-05		0.005673	1e-05	0.02205	1e-05	0.005335	0.64951	0.021482	0.29592	1e-05		0.011085
0.316073	0.683917	1e-05		0.038361	0.039246	1e-05	0.922384		0.038345	0.029315	1e-05	0.911528	0.020802		1e-05	0.028303	0.060603	1e-05	0.892514	0.018559		0.002401	0.024652	1e-05	1e-05	0.72772	0.013699	0.231509		0.002729	0.023231	1e-05	1e-05	0.727259	0.016263	0.230489	1e-05		1e-05	0.00561	0.022959	1e-05	1e-05	0.725546	0.015899	0.229946	1e-05		1e-05
0.339485	0.660505	1e-05		0.04203	0.005527	1e-05	0.952433		0.042426	0.005245	1e-05	0.950916	0.001402		0.00027	0.004884	0.070105	1e-05	0.924473	0.000257		1e-05	0.000678	0.010445	1e-05	0.758049	1e-05	0.230798		1e-05	1e-05	0.010238	1e-05	0.754471	1e-05	0.230453	0.004798		1e-05	1e-05	1e-05	0.011564	1e-05	0.752687	1e-05	0.230941	0.004759		1e-05
0.323957	0.676033	1e-05		0.046224	0.06198	1e-05	0.891786		0.044846	0.046175	1e-05	0.8793	0.02967		1e-05	0.04314	0.080364	1e-05	0.851615	0.02486		1e-05	0.037373	0.016752	1e-05	0.681086	0.023518	0.241252		1e-05	0.037416	0.016401	1e-05	0.675334	0.016069	0.240712	0.014048		1e-05	1e-05	0.037428	0.019461	1e-05	0.67398	0.015647	0.239516	0.013938		1e-05
0.210725	0.767313	0.021962		0.042759	0.378725	0.009917	0.5686		0.042263	0.266652	1e-05	0.514265	0.17681		0.004504	0.262979	0.060868	1e-05	0.500491	0.171147		0.009775	0.250743	0.007406	0.000588	0.375147	0.167702	0.188639		0.009657	0.240025	0.007313	0.001346	0.374698	0.174527	0.187183	0.005251		0.009602	1e-05	0.239619	0.014269	0.001214	0.37305	0.172	0.18518	0.005056		0.007227
1e-05	0.857382	0.142608		1e-05	0.848795	0.109189	0.042007		1e-05	0.705165	0.10108	1e-05	0.193735		1e-05	0.701639	0.000875	0.102543	1e-05	0.194922		1e-05	0.692997	1e-05	0.100138	0.018539	0.188296	1e-05		1e-05	0.674431	1e-05	0.101158	0.019395	0.202791	1e-05	0.002194		1e-05	1e-05	0.67361	0.00299	0.101575	0.020047	0.199982	1e-05	0.001765		1e-05
1e-05	0.864139	0.135851		1e-05	0.86419	0.102261	0.033539		1e-05	0.744882	0.097196	1e-05	0.157901		1e-05	0.741114	1e-05	0.097762	0.004723	0.15638		1e-05	0.728348	1e-05	0.096145	0.000204	0.152457	0.022826		1e-05	0.711192	1e-05	0.096618	0.002597	0.165562	0.020707	0.003304		1e-05	1e-05	0.711192	1e-05	0.097144	0.004221	0.163134	0.021392	0.002887		1e-05
0.03738	0.874082	0.088538		0.000773	0.812022	0.05366	0.133545		1e-05	0.468685	0.024366	1e-05	0.506928		0.010869	0.464957	1e-05	0.024182	1e-05	0.499971		0.008845	0.45789	1e-05	0.024101	1e-05	0.499684	0.009459		0.009693	0.429726	1e-05	0.02666	1e-05	0.518188	0.009039	0.006673		0.013565	0.004273	0.428759	1e-05	0.026571	1e-05	0.513133	0.007528	0.006151		0.013575
0.061859	0.823578	0.114563		0.022592	0.75891	0.084767	0.13373		0.015316	0.399533	0.048697	1e-05	0.536443		0.016534	0.396097	0.011332	0.048147	1e-05	0.52788		0.015422	0.390788	0.013379	0.048918	1e-05	0.531473	1e-05		0.017234	0.363148	0.011273	0.051106	1e-05	0.549804	1e-05	0.007416		0.018068	0.005325	0.362743	0.012728	0.050859	1e-05	0.543401	1e-05	0.006857		0.018372
0.060476	0.865003	0.07452		0.019646	0.794895	0.043168	0.142291		0.015952	0.42338	0.005768	1e-05	0.554891		0.006049	0.41905	0.025371	0.005149	1e-05	0.544371		0.003146	0.413367	0.025507	0.005402	1e-05	0.546447	0.006122		0.003357	0.382955	0.026132	0.008369	1e-05	0.571978	0.007189	1e-05		0.000456	0.018051	0.381937	0.019581	0.008188	1e-05	0.566834	0.004933	1e-05		0.000295
0.048821	0.883973	0.067205		0.005181	0.803538	0.039697	0.151584		0.004806	0.449085	0.014423	0.000561	0.531126		1e-05	0.444048	0.02413	0.012958	1e-05	0.518844		1e-05	0.437295	0.015118	0.012956	1e-05	0.518869	0.015742		1e-05	0.407871	0.016295	0.014314	1e-05	0.546694	0.014797	1e-05		1e-05	1.2e-05	0.407876	0.022381	0.013821	1e-05	0.542341	0.013539	1e-05		1e-05
0.052445	0.849283	0.098272		0.00449	0.754502	0.071254	0.169753		0.003357	0.375619	0.038254	1e-05	0.58276		0.011356	0.372535	0.004567	0.038052	1e-05	0.573481		0.010333	0.365506	1e-05	0.037806	1e-05	0.570422	0.015914		0.011232	0.33485	1e-05	0.040951	1e-05	0.597514	0.015423	1e-05		1e-05	0.021876	0.333542	1e-05	0.040509	1e-05	0.591592	0.012442	1e-05		1e-05
0.227942	0.7384	0.033657		0.070103	0.367501	0.021594	0.540802		0.06959	0.257845	0.011972	0.486376	0.174216		0.041366	0.25412	0.04752	0.011958	0.475191	0.169845		0.04084	0.240523	1e-05	0.012336	0.324952	0.163381	0.217958		0.040714	0.228963	1e-05	0.013455	0.325964	0.173878	0.217006	1e-05		0.044654	1e-05	0.227825	1e-05	0.013433	0.324668	0.172581	0.216809	1e-05		0.048285
0.19258	0.77637	0.03105		0.039028	0.414275	0.016468	0.530228		0.03908	0.269827	0.003062	0.457136	0.230894		1e-05	0.262983	0.075301	0.002565	0.435801	0.22334		1e-05	0.250461	0.014662	0.003434	0.299993	0.221871	0.20957		1e-05	0.236264	0.014489	0.005015	0.301441	0.233996	0.207891	0.000895		1e-05	1e-05	0.235997	0.019544	0.005024	0.3002	0.231602	0.20687	0.000745		1e-05
0.044814	0.85585	0.099336		0.008469	0.795687	0.066876	0.128968		0.004075	0.454064	0.032129	1e-05	0.509721		0.005398	0.449813	0.012165	0.031674	1e-05	0.500939		1e-05	0.443842	0.019588	0.032449	1e-05	0.50409	1e-05		1e-05	0.415794	0.018325	0.033125	1e-05	0.520731	1e-05	0.011995		1e-05	0.009768	0.414995	0.015963	0.033007	1e-05	0.514997	1e-05	0.01124		1e-05
0.03855	0.826355	0.135095		1e-05	0.75436	0.106815	0.138815		0.000778	0.455721	0.08044	0.002606	0.460455		1e-05	0.449484	0.022148	0.079344	1e-05	0.449004		1e-05	0.442372	0.00728	0.078814	1e-05	0.445362	0.026152		1e-05	0.416143	0.007628	0.08115	1e-05	0.46638	0.026741	0.001938		1e-05	1e-05	0.415545	0.014384	0.081234	1e-05	0.46204	0.025395	0.001373		1e-05
0.098326	0.855017	0.046656		0.036755	0.727326	0.019616	0.216303		0.038432	0.3287	1e-05	0.0152	0.617659		0.02086	0.32448	0.0362	1e-05	0.010945	0.607505		0.010373	0.317887	0.034253	1e-05	1e-05	0.603255	0.034211		0.010588	0.290626	0.033884	1e-05	1e-05	0.612882	0.031388	0.020612		0.000636	0.023114	0.289749	0.029627	1e-05	1e-05	0.607663	0.029117	0.020075		1e-05
0.082403	0.851146	0.066451		0.025636	0.740796	0.038666	0.194901		0.027732	0.395614	0.008285	0.032233	0.536136		0.000937	0.390574	0.0475	0.008062	0.02658	0.526347		1e-05	0.382805	0.032246	0.007545	0.006852	0.521599	0.048942		1e-05	0.355441	0.032488	0.009064	0.00674	0.538949	0.0482	0.009108		1e-05	0.014211	0.354442	0.027123	0.009017	0.005324	0.534327	0.046727	0.00882		1e-05
0.080513	0.847255	0.072232		0.033928	0.762903	0.040266	0.162902		0.031946	0.393337	0.003949	1e-05	0.570758		0.012427	0.388526	0.036856	0.003299	1e-05	0.558883		0.015602	0.382075	0.018737	0.002716	1e-05	0.55279	0.02807		0.016013	0.352117	0.018405	0.005314	1e-05	0.579526	0.028606	1e-05		0.014487	1e-05	0.351869	0.030239	0.005191	1e-05	0.573407	0.024777	1e-05		0.013132
0.092281	0.861842	0.045877		0.04206	0.768126	0.016731	0.173082		0.04042	0.406234	1e-05	0.005532	0.547805		0.006602	0.400122	0.056165	1e-05	0.000128	0.536973		1e-05	0.39266	0.039054	1e-05	1e-05	0.525185	0.043071		1e-05	0.36432	0.040435	1e-05	1e-05	0.54992	0.043249	0.002046		1.6e-05	1e-05	0.364781	0.052356	1e-05	1e-05	0.543303	0.037922	0.001592		1e-05
0.087906	0.867518	0.044576		0.038662	0.777876	0.013231	0.17023		0.035954	0.389985	1e-05	1e-05	0.574041		0.01518	0.385349	0.038315	1e-05	1e-05	0.561136		0.029168	0.37768	1e-05	1e-05	1e-05	0.54788	0.045241		0.029308	0.348475	1e-05	1e-05	1e-05	0.575263	0.046914	1e-05		0.024431	1e-05	0.348215	0.018426	1e-05	1e-05	0.568135	0.040753	1e-05		0.022216
0.104608	0.835301	0.060091		0.017413	0.636743	0.036808	0.309036		0.020729	0.246943	1e-05	0.114274	0.618044		0.000252	0.242928	0.039768	1e-05	0.108239	0.608803		0.000116	0.237005	0.020917	1e-05	0.07633	0.603977	0.061645		0.000689	0.211073	0.020585	1e-05	0.071056	0.611372	0.060368	0.024847		0.004169	1e-05	0.210969	0.026621	1e-05	0.069087	0.606	0.058543	0.024591		0.002196
0.116831	0.845754	0.037414		0.033651	0.656072	0.015124	0.295152		0.037102	0.294766	1e-05	0.106966	0.561155		0.010285	0.290415	0.048271	1e-05	0.099112	0.551907		0.009251	0.283766	0.029268	1e-05	0.070221	0.547697	0.059788		0.009154	0.258988	0.029556	1e-05	0.066431	0.556574	0.058543	0.020743		0.013444	1e-05	0.258762	0.033826	1e-05	0.065284	0.551888	0.056344	0.020432		0.013185
0.314463	0.685527	1e-05		1e-05	1.9e-05	1e-05	0.999961		1e-05	1e-05	1e-05	0.99996	1e-05		0.00701	1e-05	0.001817	1e-05	0.991143	1e-05		1e-05	1e-05	1e-05	1e-05	0.920146	1e-05	0.079804		1e-05	1e-05	1e-05	1e-05	0.919574	1e-05	0.080366	1e-05		1e-05	1e-05	1e-05	1e-05	1e-05	0.917999	1e-05	0.081931	1e-05		1e-05
0.292564	0.707426	1e-05		0.003571	1e-05	1e-05	0.996409		0.00248	1e-05	1e-05	0.99749	1e-05		0.001792	1e-05	0.002146	1e-05	0.996031	1e-05		1e-05	1e-05	0.004369	1e-05	0.995581	1e-05	1e-05		1e-05	1e-05	0.004575	1e-05	0.995364	1e-05	1.1e-05	1e-05		1e-05	0.004828	1e-05	0.000653	1e-05	0.994456	1e-05	1.3e-05	1e-05		1e-05
0.314513	0.685477	1e-05		1e-05	1e-05	1e-05	0.99997		1e-05	1e-05	1e-05	0.99996	1e-05		0.008637	1e-05	7.8e-05	1e-05	0.991255	1e-05		1e-05	1e-05	1e-05	1e-05	0.930168	1e-05	0.069782		1e-05	1e-05	1e-05	1e-05	0.928436	1e-05	0.071504	1e-05		1e-05	1e-05	1e-05	1e-05	1e-05	0.927028	1e-05	0.072902	1e-05		1e-05
0.290981	0.709009	1e-05		1e-05	0.042025	0.005205	0.95276		1e-05	0.03813	0.004722	0.948235	0.008902		1e-05	0.036354	0.02158	0.004481	0.930458	0.007117		1e-05	0.03433	1e-05	0.003971	0.843375	0.004962	0.113343		1e-05	0.033609	1e-05	0.003453	0.836251	0.002646	0.112821	0.011199		1e-05	1e-05	0.03363	1e-05	0.003491	0.835871	0.002818	0.112946	0.011215		1e-05
0.21194	0.766379	0.021682		0.055744	0.404548	0.007463	0.532244		0.055102	0.267896	1e-05	0.461356	0.215635		0.00708	0.263024	0.074099	1e-05	0.44592	0.209867		0.017477	0.249506	0.008022	1e-05	0.305254	0.206367	0.213364		0.017734	0.237283	0.007896	1e-05	0.307438	0.218053	0.211577	1e-05		0.019588	1e-05	0.236631	0.013335	1e-05	0.305858	0.21538	0.209178	1e-05		0.018872
0.129125	0.813828	0.057047		0.036754	0.608339	0.033642	0.321265		0.03779	0.420075	0.018725	0.233952	0.289458		0.01252	0.415156	0.044943	0.018625	0.225965	0.282791		0.02011	0.404474	0.004161	0.018521	0.162705	0.278613	0.111416		0.020415	0.387387	0.003842	0.019156	0.162255	0.288762	0.109892	0.00829		0.019289	1e-05	0.386589	0.015019	0.019012	0.161186	0.285034	0.105931	0.007929		0.01701
0.071941	0.811241	0.116818		0.013951	0.693615	0.090051	0.202383		0.019455	0.319854	0.052789	0.019014	0.588888		0.016665	0.316463	0.017834	0.052556	0.016323	0.58016		0.022182	0.310741	0.002297	0.052212	0.011366	0.576567	0.024634		0.021079	0.282698	0.003115	0.054539	0.013367	0.596686	0.024538	0.003976		0.008362	0.025184	0.281405	1e-05	0.054303	0.01131	0.591979	0.023719	0.003729		0.009046
0.067818	0.848276	0.083905		0.033073	0.791257	0.053611	0.122059		0.024347	0.442843	0.017777	1e-05	0.515022		1e-05	0.436729	0.044774	0.016709	1e-05	0.501769		1e-05	0.431216	0.037237	0.016973	1e-05	0.503622	0.010932		1e-05	0.40317	0.037191	0.018925	1e-05	0.523415	0.010705	0.006575		1e-05	1e-05	0.402956	0.044383	0.018994	1e-05	0.518618	0.00889	0.006128		1e-05
0.093927	0.831337	0.074736		0.034334	0.709463	0.049649	0.206553		0.038685	0.30022	0.017043	0.007267	0.636785		0.033976	0.296962	0.019831	0.016814	0.005147	0.627271		0.02361	0.292579	0.02571	0.016535	0.013984	0.623067	0.004516		0.026217	0.262249	0.024466	0.018347	0.014236	0.643103	0.002838	0.008545		0.012782	0.030977	0.261093	0.01597	0.018139	0.012407	0.638244	0.002175	0.008213		0.011613
0.077764	0.857623	0.064613		0.023126	0.749466	0.036505	0.190903		0.025315	0.368427	0.002676	0.002698	0.600883		0.012059	0.36431	0.030689	0.002279	1e-05	0.590653		0.003618	0.358083	0.027738	0.001508	1e-05	0.585304	0.02374		0.005848	0.327596	0.027157	0.004636	1e-05	0.61165	0.023094	1e-05		0.005181	0.010402	0.326902	0.026595	0.004487	1e-05	0.60592	0.020493	1e-05		0.004569
0.079006	0.856026	0.064967		0.01554	0.725027	0.037002	0.22243		0.020152	0.353656	0.004989	0.047023	0.574181		1e-05	0.349129	0.041321	0.004592	0.040737	0.564211		1e-05	0.340795	0.022651	0.005179	0.014184	0.559943	0.057237		1e-05	0.312106	0.022849	0.007607	0.01722	0.582479	0.055587	0.002141		1e-05	0.009288	0.311548	0.021561	0.007554	0.01569	0.577739	0.05481	0.001801		1e-05
0.075664	0.852837	0.071499		0.022448	0.750774	0.043772	0.183005		0.028632	0.40562	0.012908	0.015988	0.536852		0.009188	0.401407	0.037129	0.013004	0.010436	0.528836		0.007128	0.393171	0.02152	0.012237	1e-05	0.522595	0.043338		0.007783	0.365263	0.020468	0.014344	1e-05	0.541282	0.04256	0.008291		0.002233	0.016073	0.364362	0.019038	0.014281	1e-05	0.536239	0.039877	0.007887		0.001841
0.074553	0.863701	0.061746		0.02404	0.769075	0.033092	0.173793		0.023246	0.413841	1e-05	0.012724	0.550178		0.008109	0.409177	0.034232	1e-05	0.006573	0.541899		0.014184	0.399478	0.003862	1e-05	1e-05	0.528767	0.053689		0.015971	0.370759	0.002833	1e-05	1e-05	0.55672	0.053687	1e-05		0.011685	1e-05	0.370887	0.023478	1e-05	1e-05	0.548834	0.045077	1e-05		0.009201
0.082747	0.860933	0.05632		0.034323	0.771112	0.025984	0.168581		0.026649	0.351776	1e-05	1e-05	0.621555		1e-05	0.344914	0.050365	1e-05	1e-05	0.604691		1e-05	0.341563	0.042201	1e-05	1e-05	0.606938	0.009268		1e-05	0.309674	0.044566	1e-05	1e-05	0.635606	0.010114	1e-05		1e-05	1e-05	0.309723	0.057177	1e-05	1e-05	0.628648	0.0044	1.2e-05		1e-05
0.120394	0.834277	0.045329		0.036245	0.643599	0.023234	0.296922		0.038295	0.286188	1e-05	0.118654	0.556852		0.007235	0.281531	0.053579	1e-05	0.110516	0.54713		0.00071	0.274278	0.038235	1e-05	0.072737	0.543297	0.070733		0.001632	0.247189	0.03828	1e-05	0.073873	0.564864	0.070073	0.00408		0.002748	1e-05	0.247055	0.049031	1e-05	0.072156	0.559387	0.065921	0.003682		0.0001
0.107353	0.825131	0.067517		0.027469	0.64421	0.043236	0.285086		0.031041	0.294803	0.010322	0.109819	0.554014		0.00496	0.290277	0.047677	0.010412	0.101992	0.544682		0.003486	0.282634	0.028003	0.010303	0.066318	0.540782	0.068473		0.004802	0.256297	0.027354	0.012651	0.066545	0.557572	0.066877	0.007902		0.008809	1e-05	0.256211	0.035349	0.012396	0.064618	0.551908	0.063046	0.007652		0.008543
0.30434	0.69565	1e-05		0.005604	0.009394	1e-05	0.984992		0.006386	0.010079	1e-05	0.983515	1e-05		0.006434	0.009135	0.007118	1e-05	0.977293	1e-05		1e-05	0.008897	0.005773	1e-05	0.923782	1e-05	0.061518		1e-05	0.008963	0.005879	1e-05	0.921008	1e-05	0.060741	0.003379		1e-05	1e-05	0.008871	0.005897	1e-05	0.919796	1e-05	0.062018	0.003378		1e-05
0.320154	0.679836	1e-05		1e-05	1e-05	1e-05	0.99997		1e-05	1e-05	1e-05	0.99996	1e-05		0.007416	1e-05	1e-05	1e-05	0.992544	1e-05		1e-05	1e-05	1e-05	1e-05	0.961669	1e-05	0.038281		1e-05	1e-05	1e-05	1e-05	0.958733	1e-05	0.041188	2.9e-05		0.002976	1e-05	1e-05	1e-05	1e-05	0.957868	1e-05	0.039096	1e-05		0.001154
0.302418	0.691362	0.006219		0.002522	0.024892	0.013396	0.95919		0.002418	0.016584	0.012193	0.949532	0.019273		1e-05	0.015832	0.02361	0.011727	0.931621	0.017201		1e-05	0.015533	1e-05	0.010829	0.849037	0.015013	0.109567		1e-05	0.01361	1e-05	0.011705	0.847622	0.017947	0.109087	1e-05		1e-05	1e-05	0.013552	1e-05	0.011743	0.847532	0.018051	0.109082	1e-05		1e-05
0.306024	0.693966	1e-05		1e-05	1e-05	8.2e-05	0.999898		0.000625	1e-05	0.000497	0.998858	1e-05		0.008009	1e-05	0.000513	0.001842	0.989616	1e-05		1e-05	1e-05	0.00259	1e-05	0.958758	1e-05	0.038613		1e-05	1e-05	0.002032	1e-05	0.951367	1e-05	0.038203	0.008358		1e-05	1e-05	1e-05	0.004198	1e-05	0.950278	1e-05	0.03733	0.008144		1e-05
0.313032	0.686958	1e-05		0.029568	0.003281	0.004116	0.963035		0.026433	1e-05	1e-05	0.945908	0.027639		0.015212	1e-05	0.027404	1e-05	0.931424	0.025941		0.002949	1e-05	1e-05	1e-05	0.804204	0.020313	0.172505		0.001092	1e-05	1e-05	1e-05	0.793642	0.009697	0.172167	0.023371		0.002539	1e-05	1e-05	1e-05	1e-05	0.791923	0.009437	0.172847	0.023214		0.002848
0.304199	0.695791	1e-05		1e-05	1e-05	1e-05	0.99997		1e-05	1e-05	1e-05	0.99996	1e-05		1e-05	1e-05	0.006587	1e-05	0.993373	1e-05		1e-05	1e-05	1e-05	1e-05	0.961063	1e-05	0.038887		1e-05	1e-05	1e-05	1e-05	0.95143	1e-05	0.037475	0.011045		1e-05	1e-05	1e-05	0.000225	1e-05	0.95044	1e-05	0.03846	0.010825		1e-05
0.34222	0.65777	1e-05		0.068949	0.025785	1e-05	0.905256		0.066211	0.022382	1e-05	0.900834	0.010564		1e-05	0.01877	0.114128	1e-05	0.861609	0.005473		1e-05	0.002874	1e-05	0.000904	0.513043	1e-05	0.483148		1e-05	0.002631	1e-05	0.001215	0.513763	1e-05	0.482351	1e-05		1e-05	1e-05	0.003298	1e-05	0.000927	0.512225	1e-05	0.483491	1.9e-05		1e-05
0.335558	0.664432	1e-05		0.052808	0.038318	1e-05	0.908864		0.052695	0.039428	1e-05	0.907857	1e-05		1e-05	0.034768	0.084416	1e-05	0.880786	1e-05		1e-05	0.027354	0.011433	1e-05	0.664496	1e-05	0.296687		1e-05	0.026382	0.010982	1e-05	0.660668	1e-05	0.295589	0.00635		1e-05	0.012929	0.025928	1e-05	1e-05	0.658616	1e-05	0.296411	0.006077		1e-05
0.325688	0.670251	0.004061		0.040115	0.02896	0.010047	0.920878		0.039311	0.027116	0.010368	0.917843	0.005362		0.024282	0.026534	0.031318	0.010272	0.903556	0.004038		0.009178	0.022598	1e-05	0.009592	0.723776	1e-05	0.234837		0.009431	0.021171	1e-05	0.009883	0.723512	0.002933	0.23305	1e-05		0.01006	1.4e-05	0.020955	1e-05	0.009822	0.721505	0.002888	0.234736	1e-05		0.013528
0.206324	0.77054	0.023135		0.057486	0.425279	0.008317	0.508917		0.056814	0.292466	1e-05	0.444822	0.205889		0.020711	0.287827	0.058736	1e-05	0.432204	0.200512		0.031741	0.275564	1e-05	1e-05	0.313948	0.196687	0.182041		0.031823	0.261798	1e-05	1e-05	0.315617	0.210614	0.180118	1e-05		0.003803	0.035435	0.260222	1e-05	1e-05	0.312979	0.208313	0.179218	1e-05		0.00425
0.216856	0.751904	0.031239		0.070502	0.410629	0.01718	0.50169		0.070272	0.27723	0.005529	0.435675	0.211294		0.014065	0.271877	0.083539	0.005831	0.419736	0.204952		0.024131	0.25798	0.018755	0.006718	0.286046	0.200954	0.205416		0.024042	0.245268	0.018688	0.00746	0.285566	0.209911	0.204655	0.00441		1.1e-05	0.050313	0.243528	1e-05	0.00722	0.282953	0.207711	0.204102	0.004152		1e-05
0.043726	0.85232	0.103953		0.002829	0.780668	0.073724	0.142779		1e-05	0.430219	0.041212	1e-05	0.528549		1e-05	0.42506	0.017345	0.040434	1e-05	0.517141		1e-05	0.418981	0.006634	0.040697	1e-05	0.517534	0.016134		1e-05	0.390261	0.00668	0.043509	1e-05	0.541737	0.017784	1e-05		1e-05	0.016404	0.388496	1e-05	0.043285	1e-05	0.536281	0.015493	1e-05		1e-05
0.065673	0.849253	0.085073		0.024439	0.782541	0.054805	0.138214		0.023639	0.437407	0.025927	1e-05	0.513017		0.008336	0.432623	0.031222	0.025466	1e-05	0.502342		0.005224	0.426169	0.022359	0.024687	1e-05	0.498394	0.023157		0.005682	0.398507	0.023198	0.027185	1e-05	0.521307	0.022657	0.001454		2e-05	0.02092	0.397598	0.016526	0.027127	1e-05	0.516306	0.02046	0.001033		1e-05
0.09213	0.846515	0.061355		0.018718	0.686362	0.035577	0.259342		0.022235	0.288313	0.001537	0.05148	0.636435		0.006118	0.284439	0.035594	0.0013	0.046098	0.62645		0.005943	0.278807	0.021506	0.000793	0.033261	0.622199	0.03749		0.006902	0.249602	0.021593	0.002485	0.03381	0.640312	0.035282	0.010013		0.009008	1e-05	0.249818	0.032022	0.002414	0.032158	0.633551	0.031293	0.009726		0.008805
0.079676	0.839834	0.08049		0.00968	0.686798	0.055334	0.248188		0.0151	0.279146	0.015515	0.038375	0.651864		0.00523	0.275652	0.027372	0.015239	0.034874	0.641632		0.00313	0.270837	0.019444	0.014902	0.029203	0.637492	0.024992		0.002657	0.241803	0.020074	0.015795	0.023891	0.649026	0.023841	0.022912		1e-05	0.014774	0.241151	0.016941	0.015656	0.022102	0.643877	0.022885	0.022603		0.000538
0.092359	0.843638	0.064003		0.039871	0.741705	0.035179	0.183246		0.045317	0.362667	1e-05	1e-05	0.591996		0.040582	0.359118	0.018506	1e-05	1e-05	0.581774		0.039918	0.352611	0.010002	1e-05	1e-05	0.576979	0.02047		0.040306	0.325963	0.008674	1e-05	1e-05	0.582614	0.016515	0.025909		0.003518	0.055611	0.324338	1e-05	1e-05	1e-05	0.577089	0.013948	0.025467		0.006087
0.101616	0.839905	0.058479		0.040936	0.713339	0.032355	0.21337		0.045152	0.33976	1e-05	0.027871	0.587207		0.039141	0.336103	0.021583	1e-05	0.025375	0.577788		0.037392	0.328141	0.010958	1e-05	0.007714	0.57425	0.041535		0.037279	0.299848	0.011468	1e-05	0.006643	0.590572	0.040542	0.013636		0.026107	0.021685	0.298775	0.010094	1e-05	0.004829	0.585611	0.039489	0.013401		0.02621
0.068063	0.857679	0.074258		0.020165	0.767596	0.044045	0.168194		0.020029	0.372949	0.003808	1e-05	0.603204		1e-05	0.367455	0.040119	0.002943	1e-05	0.589464		0.000363	0.361446	0.01846	0.001566	1e-05	0.581099	0.037057		0.000689	0.330771	0.01893	0.005762	1e-05	0.606415	0.037315	0.000107		0.001839	1e-05	0.33081	0.028268	0.005664	1e-05	0.600131	0.033259	1e-05		0.002398
0.065817	0.886285	0.047898		0.016065	0.792458	0.018263	0.173214		0.014577	0.411039	1e-05	1e-05	0.574364		1e-05	0.404917	0.035347	1e-05	1e-05	0.559705		1e-05	0.399269	0.027696	1e-05	1e-05	0.55856	0.014445		1e-05	0.369796	0.028687	1e-05	1e-05	0.583926	0.015484	0.002078		1e-05	1e-05	0.369807	0.04082	1e-05	1e-05	0.577178	0.010344	0.001811		1e-05
0.119736	0.819104	0.061159		0.043433	0.651874	0.036349	0.268344		0.049357	0.316188	0.001663	0.101343	0.531449		0.039057	0.312492	0.027062	0.001456	0.096766	0.523167		0.045439	0.303433	1e-05	0.000986	0.059132	0.519361	0.071639		0.045628	0.277019	1e-05	0.00344	0.059901	0.538448	0.07091	0.004645		0.050663	1e-05	0.276661	0.005307	0.003271	0.058765	0.533142	0.067693	0.004487		0.048338
0.314517	0.685473	1e-05		0.015078	1e-05	1e-05	0.984902		0.013551	1e-05	1e-05	0.978221	0.008208		1e-05	1e-05	0.030612	1e-05	0.966194	0.003164		1e-05	1e-05	0.008116	1e-05	0.900391	1e-05	0.091453		1e-05	1e-05	0.009012	1e-05	0.897786	1e-05	0.092241	0.00092		1e-05	1e-05	1e-05	0.010107	1e-05	0.896946	1e-05	0.092038	0.00086		1e-05
0.310084	0.689906	1e-05		1e-05	1e-05	1e-05	0.99997		1e-05	1e-05	1e-05	0.99996	1e-05		0.000276	1e-05	1e-05	1e-05	0.999684	1e-05		1e-05	1e-05	1e-05	1e-05	0.976547	1e-05	0.023403		1e-05	1e-05	1e-05	1e-05	0.967833	1e-05	0.022701	0.009416		1e-05	1e-05	1e-05	1e-05	1e-05	0.966276	1e-05	0.024528	0.009136		1e-05
0.283462	0.716528	1e-05		1e-05	1e-05	1e-05	0.99997		1e-05	1e-05	1e-05	0.998577	0.001393		0.003133	1e-05	1e-05	1e-05	0.994145	0.002692		1e-05	1e-05	0.000554	1e-05	0.977365	0.003443	0.018608		1e-05	1e-05	5.7e-05	1e-05	0.973933	0.002477	0.018328	0.005174		1e-05	1e-05	1e-05	0.002904	1e-05	0.973243	0.001604	0.01691	0.005299		1e-05
0.325354	0.674636	1e-05		0.02348	0.023437	1e-05	0.953073		0.023425	0.023222	1e-05	0.951341	0.002001		0.009931	0.022919	0.03006	1e-05	0.936536	0.000544		1e-05	0.019727	0.012395	1e-05	0.851492	1e-05	0.116357		1e-05	0.018786	0.01292	1e-05	0.850519	0.002308	0.115436	1e-05		1e-05	0.002612	0.018765	0.011064	1e-05	0.849319	0.002274	0.115935	1e-05		1e-05
0.299265	0.700725	1e-05		1e-05	1e-05	1e-05	0.99997		1e-05	1e-05	1e-05	0.99996	1e-05		0.005894	1e-05	1e-05	1e-05	0.994066	1e-05		1e-05	1e-05	1e-05	1e-05	0.949891	1e-05	0.050059		1e-05	1e-05	1e-05	1e-05	0.944007	1e-05	0.047667	0.008276		1e-05	1e-05	1e-05	1e-05	1e-05	0.94365	1e-05	0.047987	0.008303		1e-05
0.318862	0.675519	0.005619		0.033856	0.008441	1e-05	0.957693		0.027504	1e-05	1e-05	0.929552	0.042924		0.013599	1e-05	0.029581	1e-05	0.916342	0.040458		1e-05	1e-05	0.014896	1e-05	0.826665	0.037168	0.121241		1e-05	1e-05	0.015524	1e-05	0.814675	0.022961	0.120406	0.026403		1e-05	1e-05	1e-05	0.021739	1e-05	0.812648	0.021365	0.117793	0.026415		1e-05
0.307639	0.692351	1e-05		1e-05	1e-05	1e-05	0.99997		1e-05	1e-05	1e-05	0.99996	1e-05		0.004428	1e-05	1e-05	1e-05	0.995532	1e-05		1e-05	1e-05	1e-05	1e-05	0.957074	1e-05	0.042876		1e-05	1e-05	1e-05	1e-05	0.95555	1e-05	0.044334	6.7e-05		1e-05	1e-05	1e-05	1e-05	1e-05	0.954463	1e-05	0.04544	3.7e-05		1e-05
0.346583	0.653407	1e-05		0.057402	0.021569	0.004881	0.916148		0.056103	0.023303	0.004655	0.915929	1e-05		1e-05	0.020877	0.084067	0.004971	0.890065	1e-05		0.00276	0.012464	1e-05	0.005147	0.655849	1e-05	0.323759		0.002914	0.01267	1e-05	0.005656	0.656982	1e-05	0.321748	1e-05		0.004996	1e-05	0.012513	1e-05	0.005599	0.654861	1e-05	0.321992	1e-05		0.010053
0.331737	0.668253	1e-05		0.046403	0.021482	0.001776	0.930339		0.044168	0.00758	0.001488	0.910945	0.035819		1e-05	0.007032	0.092863	0.00105	0.873183	0.025862		1e-05	1e-05	1e-05	1e-05	0.579642	0.014047	0.406271		1e-05	1e-05	1e-05	0.000131	0.579384	0.014393	0.40517	0.000892		1e-05	1e-05	1e-05	1e-05	0.000234	0.577085	0.014501	0.407263	0.000877		1e-05
0.335054	0.664936	1e-05		0.031467	0.016514	0.000771	0.951249		0.031948	0.012234	0.000399	0.944776	0.010643		1e-05	0.011509	0.054828	0.00083	0.925538	0.007285		1e-05	0.007653	1e-05	0.001094	0.7434	0.001017	0.246817		1e-05	0.006765	1e-05	0.00082	0.735828	1e-05	0.245497	0.011059		0.000575	1e-05	0.006967	1e-05	0.000751	0.735547	1e-05	0.244997	0.011133		0.001756
0.245484	0.751225	0.003291		0.071692	0.351232	1e-05	0.577067		0.070358	0.256801	1e-05	0.530788	0.142043		0.007653	0.251137	0.092735	1e-05	0.511907	0.136558		0.026655	0.235685	0.003068	1e-05	0.329584	0.132538	0.27246		0.026495	0.227647	0.002936	1e-05	0.326062	0.133285	0.27168	0.011884		0.022696	0.005085	0.227214	0.0068	1e-05	0.324559	0.131253	0.270637	0.011745		0.022516
0.056587	0.824453	0.11896		0.015828	0.753094	0.089292	0.141786		0.017576	0.434705	0.062128	1e-05	0.485581		0.015324	0.430627	0.015578	0.061595	1e-05	0.476865		0.006007	0.424693	0.020591	0.061269	0.003348	0.475732	0.008362		0.005869	0.398292	0.020462	0.063078	0.004189	0.494111	0.007638	0.006361		1e-05	0.024605	0.397048	0.010218	0.06286	0.003008	0.489629	0.006436	0.006185		1e-05
0.051182	0.841495	0.107323		0.004595	0.753916	0.078929	0.16256		0.009372	0.411186	0.050205	0.004375	0.524862		0.003771	0.406902	0.02166	0.050008	0.001594	0.516065		0.006406	0.399198	0.003314	0.048884	1e-05	0.508832	0.033356		0.007163	0.370302	0.002199	0.052267	1e-05	0.532896	0.035153	1e-05		0.004475	1e-05	0.370047	0.020475	0.051348	1e-05	0.525783	0.027842	1e-05		0.002555
0.059385	0.850245	0.09037		0.006556	0.745528	0.062931	0.184985		0.008615	0.37533	0.028301	0.015987	0.571767		1e-05	0.370427	0.02907	0.02798	0.010558	0.561955		1e-05	0.364702	0.016116	0.027255	0.003098	0.559493	0.029327		1e-05	0.33709	0.016102	0.028935	0.002811	0.575633	0.028821	0.010598		1e-05	0.00606	0.33651	0.018165	0.02897	0.001255	0.571048	0.027652	0.01033		1e-05
0.090364	0.852349	0.057287		0.024823	0.71621	0.030645	0.228322		0.028559	0.323082	1e-05	0.039819	0.60853		0.038173	0.320234	0.00269	1e-05	0.039669	0.599224		0.033563	0.313637	1e-05	1e-05	0.028376	0.595174	0.029231		0.033937	0.285285	1e-05	0.000866	0.026882	0.610269	0.027321	0.015431		0.04155	1e-05	0.28449	1e-05	0.000968	0.026233	0.605757	0.026052	0.01493		0.041922
0.076057	0.864465	0.059478		0.01773	0.745193	0.031828	0.205249		0.018088	0.325414	1e-05	0.00382	0.652668		0.003846	0.320855	0.033164	1e-05	1e-05	0.642115		0.009133	0.313636	0.005997	1e-05	1e-05	0.63004	0.041173		0.010847	0.283226	0.005625	1e-05	1e-05	0.65627	0.041818	0.002195		0.009714	0.011185	0.282745	0.004735	1e-05	1e-05	0.650223	0.039535	0.001843		0.008729
0.087947	0.863493	0.04856		0.03479	0.762502	0.018841	0.183867		0.034774	0.427009	1e-05	0.029992	0.508215		0.002062	0.420739	0.055607	1e-05	0.023025	0.498556		0.003351	0.412356	0.028143	1e-05	1e-05	0.490913	0.065217		0.004365	0.383972	0.028381	1e-05	1e-05	0.518974	0.064279	1e-05		0.001244	0.012802	0.383467	0.027557	1e-05	1e-05	0.513503	0.061397	1e-05		0.001581
0.052343	0.868939	0.078718		0.009552	0.795025	0.045985	0.149438		0.007907	0.426459	0.014675	1e-05	0.550949		0.019593	0.422582	1e-05	0.014485	1e-05	0.54332		0.021496	0.416071	1e-05	0.015569	1e-05	0.545829	0.001015		0.021309	0.388048	1e-05	0.017032	1e-05	0.560955	1e-05	0.012627		0.027012	1e-05	0.387549	0.001907	0.016716	1e-05	0.554866	1e-05	0.01192		0.021206
0.092607	0.848893	0.058499		0.041602	0.747278	0.029176	0.181943		0.043185	0.38556	0.000204	0.013988	0.557063		0.038377	0.381852	0.019823	1e-05	0.012185	0.547753		0.04438	0.374045	1e-05	0.000628	1e-05	0.541296	0.039631		0.044467	0.345696	1e-05	0.002291	1e-05	0.562152	0.038107	0.007268		0.047427	1e-05	0.345182	0.006773	0.001997	1e-05	0.557358	0.034333	0.00691		0.045825
0.065551	0.871672	0.062777		0.016336	0.781889	0.030425	0.17135		0.015948	0.399672	1e-05	1e-05	0.584359		1e-05	0.389967	0.047434	1e-05	1e-05	0.562569		1e-05	0.385167	0.030435	1e-05	1e-05	0.563009	0.021359		1e-05	0.354102	0.031708	1e-05	1e-05	0.592543	0.021607	1e-05		1e-05	1e-05	0.353939	0.04338	1e-05	1e-05	0.585995	0.016636	1e-05		1e-05
0.094999	0.847067	0.057934		0.011389	0.661092	0.033642	0.293878		0.018577	0.305872	1e-05	0.111938	0.563603		1e-05	0.301076	0.040875	1e-05	0.103784	0.554244		0.001234	0.293354	0.015636	1e-05	0.069041	0.54938	0.071345		0.001851	0.266547	0.015706	1e-05	0.071133	0.569726	0.069906	0.005122		1e-05	0.021649	0.264984	0.005097	1e-05	0.069272	0.565484	0.068651	0.004843		1e-05
0.12451	0.812985	0.062504		0.045075	0.630331	0.03996	0.284633		0.050555	0.266553	0.00239	0.102604	0.577897		0.034142	0.26302	0.034486	0.002169	0.097318	0.568864		0.041272	0.254364	0.005535	0.00221	0.055821	0.565194	0.075604		0.041694	0.230123	0.005248	0.001991	0.047822	0.566525	0.074316	0.032282		0.043236	1e-05	0.229872	0.012496	0.001968	0.046336	0.56163	0.07239	0.032061		0.042462
0.293753	0.706237	1e-05		0.001437	0.012094	1e-05	0.986459		0.000457	0.006497	1e-05	0.976023	0.017014		1e-05	0.006791	0.009625	1e-05	0.969604	0.01396		1e-05	0.002476	1e-05	1e-05	0.898472	0.011106	0.087917		1e-05	0.000473	1e-05	1e-05	0.895915	0.014392	0.087389	0.001802		1e-05	1e-05	0.000448	1e-05	1e-05	0.894691	0.014833	0.088388	0.0016		1e-05
0.293414	0.706576	1e-05		1e-05	1e-05	1e-05	0.99997		1e-05	1e-05	1e-05	0.99996	1e-05		1e-05	1e-05	1e-05	1e-05	0.99995	1e-05		1e-05	1e-05	1e-05	1e-05	0.989374	1e-05	0.010576		1e-05	1e-05	1e-05	1e-05	0.989274	1e-05	0.010666	1e-05		1e-05	1e-05	1e-05	1e-05	1e-05	0.988118	1e-05	0.011812	1e-05		1e-05
0.295796	0.704194	1e-05		1.9e-05	1e-05	0.001863	0.998108		0.000669	1e-05	0.004045	0.994683	0.000592		0.005817	1e-05	0.002195	0.001188	0.990735	5.6e-05		1e-05	1e-05	0.004126	0.001409	0.9704	0.001731	0.022314		1e-05	1e-05	0.004003	0.001767	0.967603	0.000592	0.023424	0.00259		1e-05	2e-05	1e-05	0.003753	0.001769	0.966877	0.001084	0.024069	0.002409		1e-05
0.316837	0.677731	0.005432		0.033974	0.020533	0.001291	0.944202		0.032018	0.009973	1e-05	0.932965	0.025034		0.028343	0.010227	0.015693	1e-05	0.922425	0.023302		0.018901	0.007714	1e-05	1e-05	0.8301	0.020751	0.122514		0.018705	0.006848	1e-05	1e-05	0.827398	0.020944	0.122076	0.004009		0.010051	0.010019	0.006521	1e-05	1e-05	0.825371	0.020876	0.123302	0.003839		0.011288
0.317162	0.682828	1e-05		0.005787	1.1e-05	1e-05	0.994192		0.005521	0.001385	1e-05	0.993073	1e-05		0.013479	0.001334	1e-05	1e-05	0.985157	1e-05		1e-05	1e-05	1e-05	1e-05	0.909261	1e-05	0.090689		1e-05	1e-05	1e-05	1e-05	0.908341	1e-05	0.091599	1e-05		1e-05	1e-05	1e-05	1e-05	1e-05	0.907935	1e-05	0.091995	1e-05		0.000569
0.325997	0.673993	1e-05		0.025174	0.004792	1e-05	0.970023		0.022216	0.001374	1e-05	0.953154	0.023246		0.027068	0.001071	0.007683	1e-05	0.942306	0.021862		0.010252	0.001103	1e-05	1e-05	0.857556	0.01801	0.11306		0.009861	0.00155	1e-05	1.7e-05	0.849842	0.008036	0.112372	0.018312		0.010969	1e-05	0.00147	1e-05	1e-05	0.84802	0.007924	0.113416	0.01817		0.008964
0.286846	0.713144	1e-05		1e-05	1e-05	1e-05	0.99997		1e-05	1e-05	1e-05	0.99996	1e-05		1e-05	1e-05	0.004293	1e-05	0.995667	1e-05		1e-05	1e-05	1e-05	1e-05	0.959208	1e-05	0.040742		1e-05	1e-05	1e-05	1e-05	0.952591	1e-05	0.040102	0.007257		1e-05	1e-05	1e-05	1e-05	1e-05	0.951741	1e-05	0.041072	0.007126		1e-05
0.372744	0.627246	1e-05		0.103867	0.019035	1e-05	0.877088		0.10167	0.012383	1e-05	0.868545	0.017391		1e-05	0.007336	0.172382	1e-05	0.810826	0.009435		1e-05	1e-05	1e-05	1e-05	0.38581	1e-05	0.61414		1e-05	1e-05	1e-05	1e-05	0.387145	1e-05	0.612795	1e-05		1e-05	1e-05	1e-05	0.001384	1e-05	0.385732	1e-05	0.612824	1e-05		1e-05
0.311685	0.6881	0.000215		0.0347	0.04528	0.002915	0.917105		0.03428	0.045983	0.003144	0.916583	1e-05		1e-05	0.042255	0.066025	0.002762	0.888937	1e-05		1e-05	0.034228	1e-05	0.003314	0.719683	1e-05	0.242745		1e-05	0.033336	1e-05	0.002853	0.715947	1e-05	0.241494	0.00634		1e-05	1e-05	0.03314	0.001006	0.002855	0.71489	1e-05	0.241634	0.006445		1e-05
0.299609	0.697918	0.002473		0.037266	0.094323	0.004434	0.863977		0.036557	0.087293	0.004834	0.860492	0.010825		0.022783	0.086006	0.029142	0.004649	0.847974	0.009446		0.015709	0.079947	1e-05	0.004613	0.72709	0.007193	0.165439		0.015593	0.07803	1e-05	0.005042	0.725172	0.009062	0.164216	0.002876		0.017772	1e-05	0.077683	1e-05	0.005032	0.723868	0.008724	0.164085	0.002817		0.02087
0.184723	0.792629	0.022648		0.052725	0.489472	0.003968	0.453835		0.05193	0.343657	1e-05	0.383248	0.221155		0.008401	0.33869	0.067378	1e-05	0.370706	0.214816		0.000127	0.329008	0.038074	1e-05	0.285362	0.21076	0.136659		8.8e-05	0.316978	0.037717	1e-05	0.279715	0.210696	0.135953	0.018842		0.000874	1e-05	0.316818	0.043365	1e-05	0.27917	0.207891	0.133381	0.018481		0.00129
0.195707	0.774924	0.029369		0.05326	0.44225	0.013638	0.490852		0.053465	0.270879	1e-05	0.403548	0.272098		0.013014	0.266189	0.064141	1e-05	0.390748	0.265899		0.018483	0.254615	0.013718	9.4e-05	0.281938	0.263049	0.168104		0.018085	0.240435	0.014115	0.000602	0.280036	0.270018	0.166922	0.009786		0.012723	0.010839	0.239877	0.014493	0.000656	0.278612	0.267214	0.16593	0.009656		0.013134
0.056742	0.82162	0.121639		0.015733	0.752013	0.094241	0.138013		0.011662	0.413751	0.06121	1e-05	0.513367		0.011714	0.409685	0.013823	0.060785	1e-05	0.503983		0.014569	0.403713	0.009202	0.061302	1e-05	0.505797	0.005407		0.01585	0.375666	0.009096	0.06399	1e-05	0.52685	0.00558	0.002958		1e-05	0.035873	0.37347	1e-05	0.063538	1e-05	0.521711	0.002958	0.002421		1e-05
0.045853	0.845229	0.108918		0.001416	0.767307	0.08098	0.150298		0.006509	0.432402	0.051127	1e-05	0.509952		1e-05	0.427044	0.025725	0.049847	1e-05	0.497364		1e-05	0.420416	0.022464	0.049757	0.000143	0.498087	0.009122		1e-05	0.393968	0.021618	0.051472	0.000189	0.516675	0.009043	0.007025		1e-05	0.000363	0.393634	0.025853	0.051568	1e-05	0.512657	0.009485	0.00642		1e-05
0.084233	0.841751	0.074016		0.025562	0.717232	0.048057	0.209149		0.030224	0.312738	0.015045	0.005237	0.636756		0.011954	0.308474	0.037069	0.014828	0.000686	0.62699		0.004824	0.303616	0.034214	0.014392	0.00027	0.622642	0.020041		0.007922	0.27107	0.032277	0.017218	0.002642	0.649271	0.019591	1e-05		1e-05	0.03118	0.269702	0.018589	0.017092	0.001098	0.644284	0.018035	1e-05		1e-05
0.09621	0.820811	0.082979		0.033494	0.686398	0.058487	0.221622		0.033533	0.229742	0.013555	1e-05	0.723159		0.005738	0.226815	0.047555	0.0103	1e-05	0.709582		0.004236	0.223042	0.037686	0.010264	1e-05	0.706274	0.018487		0.005653	0.192252	0.035992	0.010932	1e-05	0.719501	0.015042	0.020617		0.007767	0.009061	0.192003	0.033477	0.010672	1e-05	0.713607	0.013091	0.020312		0.007125
0.080632	0.84968	0.069688		0.032828	0.758942	0.041326	0.166904		0.037609	0.419307	0.010708	0.003667	0.52871		0.039297	0.415459	0.011866	0.010444	0.002465	0.520469		0.036587	0.407093	1e-05	0.008775	1e-05	0.512049	0.035477		0.035822	0.380257	1e-05	0.010495	1e-05	0.53087	0.035049	0.007487		0.044371	1e-05	0.379586	1e-05	0.010396	1e-05	0.525941	0.032729	0.006947		0.042745
0.081379	0.855618	0.063003		0.037128	0.778114	0.032193	0.152565		0.036394	0.438084	0.005001	0.011513	0.509008		0.007002	0.432561	0.049472	0.005299	0.007155	0.498512		0.009537	0.424986	0.023105	0.004233	1e-05	0.490217	0.047912		0.008668	0.396888	0.024794	0.006478	1e-05	0.512049	0.048013	0.0031		0.011216	1.6e-05	0.396157	0.031048	0.006468	1e-05	0.507124	0.045197	0.002764		0.009992
[truncated: 7,637 more rows]
[truncated: 74 more columns]

## Sheet: SF3a
Fig3a
PC1	PC2	PC3	PC4	PC5
-0.00624833	0.000590737	-0.00416572	0.00127949	-0.00282181
-0.0084979	0.00541159	-0.00288274	-0.000587383	-0.00158469
[truncated: 6,504 more rows]

## Sheet: SF3b
Fig3b
ID	PC1	PC2	PC3	PC4	PC5
[truncated: 4,002 more rows]

## Sheet: SF3c
SF3c
[truncated: 4,003 more rows]

## Sheet: SF6
SF6
[truncated: 5 more rows]

## Sheet: SF7
SF7
[truncated: 3,073 more rows]

[truncated: 8 more sheets: SF8, SF10, SF11, SF12, SF13, SF14, SF17a, SF17b]
